# Supplementary material for: Temporal dynamics of the lung and plasma viromes in lung transplant recipients
Source: PLoS One. 2018 Jul 6;13(7):e0200428. doi: 10.1371/journal.pone.0200428 (PMC6034876; doi:10.1371/journal.pone.0200428)
Supplement: S1 Table — (XLSX) [file pone.0200428.s001.xlsx]

## Sheet: TableS1
Table S1. Abundance per viral strain identified in BAL and plasma samples of LTRs and healthy controls.
F1-F7: Follow up LTRs
P1-P8: Additional LTRs without follow up
C1-C7: Healthy controls
N	CodeSample	TimePoint	TotalReads	Family	Genera	NCBIorgName	AbundanceRatio	Log10Abundance	DaysPostTx	Genogroup	BodySite	Type
1	F1	T1	198663	Herpesviridae	Cytomegalovirus	Human herpesvirus 5	795.317	2.90054	38	NA	Plasma	nonTTV
2	F1	T1	198663	Herpesviridae	Simplexvirus	Human herpesvirus 2	684.576	2.83542	38	NA	Plasma	nonTTV
3	F1	T1	198300	Herpesviridae	Cytomegalovirus	Human herpesvirus 5	650.53	2.81327	38	NA	Plasma	nonTTV
4	F1	T1	198663	Herpesviridae	Roseolovirus	Human herpesvirus 7	266.783	2.42616	38	NA	Plasma	nonTTV
5	F1	T1	198663	Herpesviridae	Simplexvirus	Human herpesvirus 1	151.009	2.179	38	NA	Plasma	nonTTV
6	F1	T1	198300	Siphoviridae	Moraxella phage Mcat16	Moraxella phage	136.157	2.13404	38	NA	Plasma	nonTTV
7	F1	T1	198300	Herpesviridae	Simplexvirus	Human herpesvirus 1	105.9	2.0249	38	NA	Plasma	nonTTV
8	F1	T1	198300	Herpesviridae	Roseolovirus	Human herpesvirus 7	85.7287	1.93313	38	NA	Plasma	nonTTV
9	F1	T1	198300	Herpesviridae	Lymphocryptovirus	Human herpesvirus 4	55.4715	1.74407	38	NA	Plasma	nonTTV
10	F1	T1	198663	Herpesviridae	Lymphocryptovirus	Human herpesvirus 4	50.3365	1.70188	38	NA	Plasma	nonTTV
11	F1	T1	198663	Siphoviridae	Propionibacterium phage ATCC29399B_C	Propionibacterium phage	40.2692	1.60497	38	NA	Plasma	nonTTV
12	F1	T1	198300	Siphoviridae	Propionibacterium phage ATCC29399B_C	Propionibacterium phage	15.1286	1.1798	38	NA	Plasma	nonTTV
13	F1	T1	198663	Siphoviridae	Moraxella phage Mcat16	Moraxella phage	10.0673	1.00291	38	NA	Plasma	nonTTV
14	F1	T1	198300	Herpesviridae	Varicellovirus	Human herpesvirus 3	5.04286	0.702677	38	NA	Plasma	nonTTV
15	F1	T2	206041	Herpesviridae	Cytomegalovirus	Human herpesvirus 5	732.864	2.86502	65	NA	Plasma	nonTTV
16	F1	T2	189171	Herpesviridae	Cytomegalovirus	Human herpesvirus 5	676.636	2.83036	65	NA	Plasma	nonTTV
17	F1	T2	206041	Herpesviridae	Simplexvirus	Human herpesvirus 1	135.895	2.1332	65	NA	Plasma	nonTTV
18	F1	T2	189171	Herpesviridae	Simplexvirus	Human herpesvirus 1	116.297	2.06557	65	NA	Plasma	nonTTV
19	F1	T2	189171	Herpesviridae	Lymphocryptovirus	Human herpesvirus 4	52.8622	1.72315	65	NA	Plasma	nonTTV
20	F1	T2	206041	Herpesviridae	Lymphocryptovirus	Human herpesvirus 4	48.534	1.68605	65	NA	Plasma	nonTTV
21	F1	T2	206041	Herpesviridae	Roseolovirus	Human herpesvirus 7	24.267	1.38502	65	NA	Plasma	nonTTV
22	F1	T2	189171	Herpesviridae	Roseolovirus	Human herpesvirus 7	15.8587	1.20027	65	NA	Plasma	nonTTV
23	F1	T2	189171	Siphoviridae	Moraxella phage Mcat16	Moraxella phage	10.5724	1.02418	65	NA	Plasma	nonTTV
24	F1	T3	1471468	Siphoviridae	Propionibacterium phage ATCC29399B_C	Propionibacterium phage	41.4552	1.61758	163	NA	Plasma	nonTTV
25	F1	T3	1471468	Siphoviridae	Propionibacterium phage Kubed	Propionibacterium phage	27.1837	1.43431	163	NA	Plasma	nonTTV
26	F1	T3	2008452	Siphoviridae	Propionibacterium phage ATCC29399B_C	Propionibacterium phage	15.9327	1.20229	163	NA	Plasma	nonTTV
27	F1	T3	2008452	Siphoviridae	Propionibacterium phage Attacne	Propionibacterium phage	13.4432	1.1285	163	NA	Plasma	nonTTV
28	F1	T3	1471468	Siphoviridae	Propionibacterium phage Attacne	Propionibacterium phage	11.5531	1.0627	163	NA	Plasma	nonTTV
29	F1	T3	1471468	Siphoviridae	Propionibacterium phage MrAK	Propionibacterium phage	6.79593	0.832249	163	NA	Plasma	nonTTV
30	F1	T3	1471468	Herpesviridae	Roseolovirus	Human herpesvirus 7	6.11634	0.786492	163	NA	Plasma	nonTTV
31	F1	T3	1471468	Siphoviridae	Propionibacterium phage Lauchelly	Propionibacterium phage	4.75715	0.677347	163	NA	Plasma	nonTTV
32	F1	T3	2008452	Siphoviridae	Propionibacterium phage Lauchelly	Propionibacterium phage	3.48527	0.542237	163	NA	Plasma	nonTTV
33	F1	T3	2008452	Herpesviridae	Rhadinovirus	Human herpesvirus 8	3.48527	0.542237	163	NA	Plasma	nonTTV
34	F1	T3	1471468	Siphoviridae	Moraxella phage Mcat16	Moraxella phage	3.39797	0.531219	163	NA	Plasma	nonTTV
35	F1	T3	1471468	Paramyxoviridae	Rubulavirus	Human parainfluenza virus 2	3.39797	0.531219	163	NA	Plasma	nonTTV
36	F1	T3	1471468	Siphoviridae	Propionibacterium phage ATCC29399B_T	Propionibacterium phage	2.71837	0.434309	163	NA	Plasma	nonTTV
37	F1	T3	1471468	Herpesviridae	Cytomegalovirus	Human herpesvirus 5	2.71837	0.434309	163	NA	Plasma	nonTTV
38	F1	T3	1471468	Herpesviridae	Rhadinovirus	Human herpesvirus 8	2.71837	0.434309	163	NA	Plasma	nonTTV
39	F1	T3	2008452	Siphoviridae	Propionibacterium phage Kubed	Propionibacterium phage	2.48948	0.396109	163	NA	Plasma	nonTTV
40	F1	T3	2008452	Siphoviridae	Propionibacterium phage ATCC29399B_T	Propionibacterium phage	2.48948	0.396109	163	NA	Plasma	nonTTV
41	F1	T3	1471468	Adenoviridae	Mastadenovirus	Human mastadenovirus B	2.71837	0.434309	163	NA	Plasma	nonTTV
42	F1	T3	2008452	Paramyxoviridae	Rubulavirus	Human parainfluenza virus 2	2.48948	0.396109	163	NA	Plasma	nonTTV
43	F1	T5	602630	Siphoviridae	Moraxella phage Mcat16	Moraxella phage	361.748	2.55841	284	NA	Plasma	nonTTV
44	F1	T5	2734736	Siphoviridae	Moraxella phage Mcat16	Moraxella phage	34.0069	1.53157	284	NA	Plasma	nonTTV
45	F1	T5	2734736	Herpesviridae	Cytomegalovirus	Human herpesvirus 5	5.48499	0.739176	284	NA	Plasma	nonTTV
46	F1	T5	602630	Herpesviridae	Cytomegalovirus	Human herpesvirus 5	3.31879	0.520979	284	NA	Plasma	nonTTV
47	F1	T5	602630	Herpesviridae	Roseolovirus	Human herpesvirus 7	3.31879	0.520979	284	NA	Plasma	nonTTV
48	F1	T6	1648526	Herpesviridae	Simplexvirus	Human herpesvirus 2	80.0715	1.90348	345	NA	Plasma	nonTTV
49	F1	T6	1648526	Herpesviridae	Rhadinovirus	Human herpesvirus 8	49.1348	1.69139	345	NA	Plasma	nonTTV
50	F1	T6	1648526	Herpesviridae	Cytomegalovirus	Human herpesvirus 5	43.0688	1.63416	345	NA	Plasma	nonTTV
51	F1	T6	1510336	Herpesviridae	Rhadinovirus	Human herpesvirus 8	33.1052	1.5199	345	NA	Plasma	nonTTV
52	F1	T6	1648526	Herpesviridae	Roseolovirus	Human herpesvirus 7	29.7235	1.4731	345	NA	Plasma	nonTTV
53	F1	T6	1510336	Siphoviridae	Moraxella phage Mcat16	Moraxella phage	18.5389	1.26808	345	NA	Plasma	nonTTV
54	F1	T6	1510336	Herpesviridae	Roseolovirus	Human herpesvirus 7	16.5526	1.21887	345	NA	Plasma	nonTTV
55	F1	T6	1510336	Herpesviridae	Cytomegalovirus	Human herpesvirus 5	12.58	1.09968	345	NA	Plasma	nonTTV
56	F1	T6	1648526	Siphoviridae	Moraxella phage Mcat16	Moraxella phage	10.9188	1.03818	345	NA	Plasma	nonTTV
57	F1	T6	1648526	Herpesviridae	Simplexvirus	Human herpesvirus 1	6.67263	0.824297	345	NA	Plasma	nonTTV
58	F1	T6	1648526	Myoviridae	Pseudomonas phage PaBG	Pseudomonas phage	6.06603	0.782904	345	NA	Plasma	nonTTV
59	F1	T6	1648526	Siphoviridae	Propionibacterium phage ATCC29399B_C	Propionibacterium phage	5.45942	0.737147	345	NA	Plasma	nonTTV
60	F1	T6	1648526	Siphoviridae	Propionibacterium phage Attacne	Propionibacterium phage	4.24622	0.628002	345	NA	Plasma	nonTTV
61	F1	T6	1648526	Herpesviridae	Lymphocryptovirus	Human herpesvirus 4	4.24622	0.628002	345	NA	Plasma	nonTTV
62	F1	T6	1648526	Siphoviridae	Propionibacterium phage Lauchelly	Propionibacterium phage	2.42641	0.384964	345	NA	Plasma	nonTTV
63	F1	T6	1510336	Paramyxoviridae	Rubulavirus	Human parainfluenza virus 2	2.64842	0.422986	345	NA	Plasma	nonTTV
64	F1	T6	1510336	Myoviridae	Acinetobacter phage ZZ1	Acinetobacter phage	2.64842	0.422986	345	NA	Plasma	nonTTV
65	F1	T6	1510336	Herpesviridae	Varicellovirus	Human herpesvirus 3	3.31052	0.519896	345	NA	Plasma	nonTTV
66	F1	T6	1648526	Coronaviridae	Alphacoronavirus	Human coronavirus 229E	3.63962	0.561055	345	NA	Plasma	nonTTV
67	F1	T6	1510336	Adenoviridae	Human adenovirus C	Human adenovirus	3.31052	0.519896	345	NA	Plasma	nonTTV
68	F1	T6	1510336	Coronaviridae	Alphacoronavirus	Human coronavirus 229E	3.31052	0.519896	345	NA	Plasma	nonTTV
69	F1	T6	1510336	Paramyxoviridae	Respirovirus	Human parainfluenza virus 1	2.64842	0.422986	345	NA	Plasma	nonTTV
70	F1	T6	1510336	Poxviridae	Orthopoxvirus	Variola virus	2.64842	0.422986	345	NA	Plasma	nonTTV
71	F1	T6	1648526	Siphoviridae	Streptomyces phage Caliburn	Streptomyces phage	2.42641	0.384964	345	NA	Plasma	nonTTV
72	F1	T6	1648526	Herpesviridae	Varicellovirus	Human herpesvirus 3	2.42641	0.384964	345	NA	Plasma	nonTTV
73	F2	T1	1363149	Herpesviridae	Cytomegalovirus	Human herpesvirus 5	105.638	2.02382	58	NA	Plasma	nonTTV
74	F2	T1	1522593	Herpesviridae	Cytomegalovirus	Human herpesvirus 5	71.5884	1.85484	58	NA	Plasma	nonTTV
75	F2	T1	1522593	Siphoviridae	Moraxella phage Mcat16	Moraxella phage	66.991	1.82602	58	NA	Plasma	nonTTV
76	F2	T1	1363149	Siphoviridae	Moraxella phage Mcat16	Moraxella phage	63.0892	1.79996	58	NA	Plasma	nonTTV
77	F2	T1	1363149	Siphoviridae	Propionibacterium phage ATCC29399B_C	Propionibacterium phage	51.3517	1.71055	58	NA	Plasma	nonTTV
78	F2	T1	1363149	Herpesviridae	Simplexvirus	Human herpesvirus 1	9.53674	0.9794	58	NA	Plasma	nonTTV
79	F2	T1	1363149	Herpesviridae	Rhadinovirus	Human herpesvirus 8	7.33596	0.865457	58	NA	Plasma	nonTTV
80	F2	T1	1522593	Herpesviridae	Simplexvirus	Human herpesvirus 1	5.25419	0.720506	58	NA	Plasma	nonTTV
81	F2	T1	1363149	Siphoviridae	Propionibacterium phage Attacne	Propionibacterium phage	5.13517	0.710555	58	NA	Plasma	nonTTV
82	F2	T1	1363149	Herpesviridae	Roseolovirus	Human herpesvirus 7	4.40157	0.643608	58	NA	Plasma	nonTTV
83	F2	T1	1522593	Siphoviridae	Propionibacterium phage ATCC29399B_C	Propionibacterium phage	3.94065	0.595567	58	NA	Plasma	nonTTV
84	F2	T1	1522593	Herpesviridae	Roseolovirus	Human herpesvirus 7	3.94065	0.595567	58	NA	Plasma	nonTTV
85	F2	T1	1522593	Herpesviridae	Rhadinovirus	Human herpesvirus 8	3.94065	0.595567	58	NA	Plasma	nonTTV
86	F2	T1	1363149	Coronaviridae	Alphacoronavirus	Human coronavirus 229E	3.66798	0.564427	58	NA	Plasma	nonTTV
87	F2	T1	1363149	Herpesviridae	Lymphocryptovirus	Human herpesvirus 4	3.66798	0.564427	58	NA	Plasma	nonTTV
88	F2	T1	1522593	Herpesviridae	Lymphocryptovirus	Human herpesvirus 4	2.6271	0.419476	58	NA	Plasma	nonTTV
89	F2	T1	1522593	Coronaviridae	Alphacoronavirus	Human coronavirus 229E	2.6271	0.419476	58	NA	Plasma	nonTTV
90	F2	T2	1144749	Herpesviridae	Cytomegalovirus	Human herpesvirus 5	153.745	2.1868	85	NA	Plasma	nonTTV
91	F2	T2	1088810	Herpesviridae	Cytomegalovirus	Human herpesvirus 5	132.254	2.12141	85	NA	Plasma	nonTTV
92	F2	T2	1144749	Herpesviridae	Roseolovirus	Human herpesvirus 7	13.1033	1.11738	85	NA	Plasma	nonTTV
93	F2	T2	1088810	Herpesviridae	Roseolovirus	Human herpesvirus 7	12.8581	1.10918	85	NA	Plasma	nonTTV
94	F2	T2	1144749	Herpesviridae	Simplexvirus	Human herpesvirus 1	7.86199	0.895532	85	NA	Plasma	nonTTV
95	F2	T2	1088810	Herpesviridae	Simplexvirus	Human herpesvirus 1	4.59217	0.662018	85	NA	Plasma	nonTTV
96	F2	T2	1144749	Coronaviridae	Alphacoronavirus	Human coronavirus 229E	4.36777	0.64026	85	NA	Plasma	nonTTV
97	F2	T2	1088810	Coronaviridae	Alphacoronavirus	Human coronavirus 229E	3.67374	0.565108	85	NA	Plasma	nonTTV
98	F2	T2	1088810	Siphoviridae	Propionibacterium phage ATCC29399B_C	Propionibacterium phage	2.7553	0.440169	85	NA	Plasma	nonTTV
99	F2	T2	1144749	Herpesviridae	Lymphocryptovirus	Human herpesvirus 4	2.62066	0.418411	85	NA	Plasma	nonTTV
100	F2	T2	1144749	Myoviridae	Acinetobacter bacteriophage AP22	Acinetobacter bacteriophage	2.62066	0.418411	85	NA	Plasma	nonTTV
101	F2	T2	1088810	Poxviridae	Orthopoxvirus	Variola virus	3.67374	0.565108	85	NA	Plasma	nonTTV
102	F2	T2	1144749	Adenoviridae	Mastadenovirus	Human mastadenovirus B	2.62066	0.418411	85	NA	Plasma	nonTTV
103	F2	T2	1144749	Coronaviridae	Betacoronavirus	Severe acute respiratory syndrome	4.36777	0.64026	85	NA	Plasma	nonTTV
104	F2	T3	1741690	Herpesviridae	Cytomegalovirus	Human herpesvirus 5	102.2	2.00945	172	NA	Plasma	nonTTV
105	F2	T3	1586635	Herpesviridae	Cytomegalovirus	Human herpesvirus 5	81.3041	1.91011	172	NA	Plasma	nonTTV
106	F2	T3	1741690	Herpesviridae	Simplexvirus	Human herpesvirus 2	63.7312	1.80435	172	NA	Plasma	nonTTV
107	F2	T3	1741690	Siphoviridae	Moraxella phage Mcat16	Moraxella phage	31.5785	1.49939	172	NA	Plasma	nonTTV
108	F2	T3	1586635	Herpesviridae	Simplexvirus	Human herpesvirus 1	29.6224	1.47162	172	NA	Plasma	nonTTV
109	F2	T3	1586635	Herpesviridae	Roseolovirus	Human herpesvirus 7	28.3619	1.45274	172	NA	Plasma	nonTTV
110	F2	T3	1741690	Herpesviridae	Roseolovirus	Human herpesvirus 7	20.0954	1.3031	172	NA	Plasma	nonTTV
111	F2	T3	1741690	Herpesviridae	Simplexvirus	Human herpesvirus 1	18.373	1.26418	172	NA	Plasma	nonTTV
112	F2	T3	1586635	Siphoviridae	Moraxella phage Mcat16	Moraxella phage	9.45397	0.975614	172	NA	Plasma	nonTTV
113	F2	T3	1586635	Siphoviridae	Propionibacterium phage ATCC29399B_C	Propionibacterium phage	5.04212	0.702613	172	NA	Plasma	nonTTV
114	F2	T3	1741690	Papillomaviridae	Human papillomavirus type 38	Human papillomavirus	4.59324	0.662119	172	NA	Plasma	nonTTV
115	F2	T3	1586635	Siphoviridae	Propionibacterium phage PHL132N00	Propionibacterium phage	2.52106	0.401583	172	NA	Plasma	nonTTV
116	F2	T3	1586635	Coronaviridae	Alphacoronavirus	Human coronavirus 229E	2.52106	0.401583	172	NA	Plasma	nonTTV
117	F2	T3	1586635	Herpesviridae	Lymphocryptovirus	Human herpesvirus 4	2.52106	0.401583	172	NA	Plasma	nonTTV
118	F2	T3	1741690	Coronaviridae	Alphacoronavirus	Human coronavirus 229E	2.29662	0.361089	172	NA	Plasma	nonTTV
119	F2	T3	1586635	Myoviridae	Haemophilus phage HP1	Haemophilus phage	2.52106	0.401583	172	NA	Plasma	nonTTV
120	F2	T3	1741690	Adenoviridae	Mastadenovirus	Human mastadenovirus B	2.29662	0.361089	172	NA	Plasma	nonTTV
121	F2	T3	1741690	Adenoviridae	Mastadenovirus	Human mastadenovirus C	4.01908	0.604127	172	NA	Plasma	nonTTV
122	F2	T4	2541309	Siphoviridae	Propionibacterium phage ATCC29399B_C	Propionibacterium phage	29.9058	1.47576	378	NA	Plasma	nonTTV
123	F2	T4	2510495	Herpesviridae	Roseolovirus	Human herpesvirus 7	19.9164	1.29921	378	NA	Plasma	nonTTV
124	F2	T4	2541309	Siphoviridae	Moraxella phage Mcat16	Moraxella phage	14.5594	1.16314	378	NA	Plasma	nonTTV
125	F2	T4	2510495	Herpesviridae	Cytomegalovirus	Human herpesvirus 5	9.55987	0.980452	378	NA	Plasma	nonTTV
126	F2	T4	2510495	Siphoviridae	Moraxella phage Mcat16	Moraxella phage	5.17826	0.714184	378	NA	Plasma	nonTTV
127	F2	T4	2541309	Herpesviridae	Cytomegalovirus	Human herpesvirus 5	4.32848	0.636335	378	NA	Plasma	nonTTV
128	F2	T4	2541309	Herpesviridae	Roseolovirus	Human herpesvirus 7	4.32848	0.636335	378	NA	Plasma	nonTTV
129	F2	T4	2510495	Myoviridae	Brochothrix phage A9	Brochothrix phage	2.78829	0.445339	378	NA	Plasma	nonTTV
130	F2	T4	2541309	Siphoviridae	Propionibacterium phage Attacne	Propionibacterium phage	2.36099	0.373094	378	NA	Plasma	nonTTV
131	F2	T4	2541309	Siphoviridae	Propionibacterium phage ATCC29399B_T	Propionibacterium phage	2.36099	0.373094	378	NA	Plasma	nonTTV
132	F2	T4	2541309	Myoviridae	Brochothrix phage A9	Brochothrix phage	2.75449	0.440041	378	NA	Plasma	nonTTV
133	F2	T4	2541309	Myoviridae	Pseudomonas phage PaBG	Pseudomonas phage	2.36099	0.373094	378	NA	Plasma	nonTTV
134	F2	T4	2510495	Coronaviridae	Alphacoronavirus	Human coronavirus 229E	2.78829	0.445339	378	NA	Plasma	nonTTV
135	F2	T4	2541309	Myoviridae	Acinetobacter phage Ab105-3phi	Acinetobacter phage	2.36099	0.373094	378	NA	Plasma	nonTTV
136	F2	T4	2510495	Poxviridae	Orthopoxvirus	Variola virus	2.38997	0.378392	378	NA	Plasma	nonTTV
137	F2	T4	2541309	Poxviridae	Orthopoxvirus	Variola virus	2.36099	0.373094	378	NA	Plasma	nonTTV
138	F3	T1	341809	Herpesviridae	Cytomegalovirus	Human herpesvirus 5	1059.07	3.02493	67	NA	Plasma	nonTTV
139	F3	T1	266630	Herpesviridae	Cytomegalovirus	Human herpesvirus 5	900.124	2.9543	67	NA	Plasma	nonTTV
140	F3	T1	341809	Herpesviridae	Simplexvirus	Human herpesvirus 1	257.454	2.4107	67	NA	Plasma	nonTTV
141	F3	T1	266630	Herpesviridae	Simplexvirus	Human herpesvirus 1	168.773	2.2273	67	NA	Plasma	nonTTV
142	F3	T1	341809	Herpesviridae	Lymphocryptovirus	Human herpesvirus 4	78.9915	1.89758	67	NA	Plasma	nonTTV
143	F3	T1	341809	Herpesviridae	Roseolovirus	Human herpesvirus 7	58.5122	1.76725	67	NA	Plasma	nonTTV
144	F3	T1	266630	Herpesviridae	Lymphocryptovirus	Human herpesvirus 4	30.0041	1.47718	67	NA	Plasma	nonTTV
145	F3	T1	266630	Herpesviridae	Roseolovirus	Human herpesvirus 7	18.7526	1.27306	67	NA	Plasma	nonTTV
146	F3	T1	341809	Herpesviridae	Rhadinovirus	Human herpesvirus 8	8.77683	0.943338	67	NA	Plasma	nonTTV
147	F3	T1	341809	Herpesviridae	Lymphocryptovirus	Human herpesvirus 4	5.85122	0.767247	67	NA	Plasma	nonTTV
148	F3	T1	266630	Siphoviridae	Propionibacterium phage Attacne	Propionibacterium phage	3.75052	0.574091	67	NA	Plasma	nonTTV
149	F3	T3	190132	Herpesviridae	Cytomegalovirus	Human herpesvirus 5	657.438	2.81785	195	NA	Plasma	nonTTV
150	F3	T3	576023	Herpesviridae	Roseolovirus	Human herpesvirus 7	647.544	2.81127	195	NA	Plasma	nonTTV
151	F3	T3	576023	Herpesviridae	Cytomegalovirus	Human herpesvirus 5	538.173	2.73092	195	NA	Plasma	nonTTV
152	F3	T3	190132	Herpesviridae	Roseolovirus	Human herpesvirus 7	152.526	2.18334	195	NA	Plasma	nonTTV
153	F3	T3	190132	Herpesviridae	Simplexvirus	Human herpesvirus 1	115.709	2.06337	195	NA	Plasma	nonTTV
154	F3	T3	576023	Herpesviridae	Simplexvirus	Human herpesvirus 1	59.0254	1.77104	195	NA	Plasma	nonTTV
155	F3	T3	190132	Herpesviridae	Lymphocryptovirus	Human herpesvirus 4	42.076	1.62403	195	NA	Plasma	nonTTV
156	F3	T3	576023	Herpesviridae	Lymphocryptovirus	Human herpesvirus 4	38.1929	1.58198	195	NA	Plasma	nonTTV
157	F3	T3	576023	Siphoviridae	Moraxella phage Mcat16	Moraxella phage	22.5685	1.3535	195	NA	Plasma	nonTTV
158	F3	T3	576023	Coronaviridae	Alphacoronavirus	Human coronavirus NL63	5.20813	0.716681	195	NA	Plasma	nonTTV
159	F4	T1	495240	Herpesviridae	Cytomegalovirus	Human herpesvirus 5	712.786	2.85296	67	NA	Plasma	nonTTV
160	F4	T1	702327	Herpesviridae	Cytomegalovirus	Human herpesvirus 5	541.059	2.73324	67	NA	Plasma	nonTTV
161	F4	T1	495240	Herpesviridae	Simplexvirus	Human herpesvirus 1	179.711	2.25457	67	NA	Plasma	nonTTV
162	F4	T1	702327	Herpesviridae	Simplexvirus	Human herpesvirus 1	143.808	2.15778	67	NA	Plasma	nonTTV
163	F4	T1	495240	Herpesviridae	Roseolovirus	Human herpesvirus 7	86.8266	1.93865	67	NA	Plasma	nonTTV
164	F4	T1	702327	Siphoviridae	Moraxella phage Mcat16	Moraxella phage	85.4303	1.93161	67	NA	Plasma	nonTTV
165	F4	T1	495240	Siphoviridae	Moraxella phage Mcat16	Moraxella phage	78.7497	1.89625	67	NA	Plasma	nonTTV
166	F4	T1	495240	Herpesviridae	Lymphocryptovirus	Human herpesvirus 4	46.4421	1.66691	67	NA	Plasma	nonTTV
167	F4	T1	702327	Herpesviridae	Roseolovirus	Human herpesvirus 7	31.3244	1.49588	67	NA	Plasma	nonTTV
168	F4	T1	702327	Herpesviridae	Lymphocryptovirus	Human herpesvirus 4	28.4768	1.45449	67	NA	Plasma	nonTTV
169	F4	T1	702327	Herpesviridae	Rhadinovirus	Human herpesvirus 8	14.2384	1.15346	67	NA	Plasma	nonTTV
170	F4	T1	495240	Coronaviridae	Alphacoronavirus	Human coronavirus 229E	4.03845	0.606214	67	NA	Plasma	nonTTV
171	F4	T1	495240	Herpesviridae	Lymphocryptovirus	Human herpesvirus 4	4.03845	0.606214	67	NA	Plasma	nonTTV
172	F4	T1	495240	Herpesviridae	Rhadinovirus	Human herpesvirus 8	4.03845	0.606214	67	NA	Plasma	nonTTV
173	F4	T1	702327	Reoviridae	Rotavirus	Rotavirus I	2.84768	0.454491	67	NA	Plasma	nonTTV
174	F4	T1	495240	Herpesviridae	Varicellovirus	Human herpesvirus 3	2.01922	0.305184	67	NA	Plasma	nonTTV
175	F4	T1	702327	Coronaviridae	Alphacoronavirus	Human coronavirus 229E	4.27151	0.630582	67	NA	Plasma	nonTTV
176	F4	T1	702327	Adenoviridae	Mastadenovirus	Human mastadenovirus C	4.27151	0.630582	67	NA	Plasma	nonTTV
177	F4	T3	539844	Herpesviridae	Cytomegalovirus	Human herpesvirus 5	477.916	2.67935	193	NA	Plasma	nonTTV
178	F4	T3	500469	Herpesviridae	Cytomegalovirus	Human herpesvirus 5	397.627	2.59948	193	NA	Plasma	nonTTV
179	F4	T3	500469	Herpesviridae	Simplexvirus	Human herpesvirus 1	121.886	2.08595	193	NA	Plasma	nonTTV
180	F4	T3	539844	Herpesviridae	Simplexvirus	Human herpesvirus 1	107.438	2.03116	193	NA	Plasma	nonTTV
181	F4	T3	500469	Herpesviridae	Roseolovirus	Human herpesvirus 7	85.9194	1.93409	193	NA	Plasma	nonTTV
182	F4	T3	539844	Herpesviridae	Lymphocryptovirus	Human herpesvirus 4	27.7858	1.44382	193	NA	Plasma	nonTTV
183	F4	T3	539844	Herpesviridae	Roseolovirus	Human herpesvirus 7	27.7858	1.44382	193	NA	Plasma	nonTTV
184	F4	T3	539844	Siphoviridae	Moraxella phage Mcat16	Moraxella phage	18.5239	1.26773	193	NA	Plasma	nonTTV
185	F4	T3	500469	Herpesviridae	Lymphocryptovirus	Human herpesvirus 4	15.985	1.20371	193	NA	Plasma	nonTTV
186	F4	T3	500469	Coronaviridae	Alphacoronavirus	Human coronavirus 229E	3.99625	0.601653	193	NA	Plasma	nonTTV
187	F4	T3	539844	Herpesviridae	Rhadinovirus	Human herpesvirus 8	3.70477	0.568762	193	NA	Plasma	nonTTV
188	F4	T3	539844	Reoviridae	Rotavirus	Rotavirus I	3.70477	0.568762	193	NA	Plasma	nonTTV
189	F4	T3	539844	Coronaviridae	Alphacoronavirus	Human coronavirus 229E	3.70477	0.568762	193	NA	Plasma	nonTTV
190	F4	T3	539844	Herpesviridae	Varicellovirus	Human herpesvirus 3	5.55716	0.744853	193	NA	Plasma	nonTTV
191	F4	T3	539844	Siphoviridae	Propionibacterium phage ATCC29399B_C	Propionibacterium phage	3.70477	0.568762	193	NA	Plasma	nonTTV
192	F5	T1	944864	Herpesviridae	Cytomegalovirus	Human herpesvirus 5	264.588	2.42257	96	NA	Plasma	nonTTV
193	F5	T1	657124	Herpesviridae	Cytomegalovirus	Human herpesvirus 5	219.137	2.34072	96	NA	Plasma	nonTTV
194	F5	T1	944864	Herpesviridae	Simplexvirus	Human herpesvirus 1	45.5092	1.6581	96	NA	Plasma	nonTTV
195	F5	T1	657124	Herpesviridae	Simplexvirus	Human herpesvirus 1	28.9139	1.46111	96	NA	Plasma	nonTTV
196	F5	T1	944864	Herpesviridae	Lymphocryptovirus	Human herpesvirus 4	23.2838	1.36705	96	NA	Plasma	nonTTV
197	F5	T1	944864	Herpesviridae	Roseolovirus	Human herpesvirus 7	9.52518	0.978873	96	NA	Plasma	nonTTV
198	F5	T1	657124	Herpesviridae	Lymphocryptovirus	Human herpesvirus 4	9.1307	0.960504	96	NA	Plasma	nonTTV
199	F5	T1	657124	Herpesviridae	Roseolovirus	Human herpesvirus 7	7.60891	0.881323	96	NA	Plasma	nonTTV
200	F5	T1	944864	Herpesviridae	Rhadinovirus	Human herpesvirus 8	2.11671	0.325661	96	NA	Plasma	nonTTV
201	F5	T1	944864	Siphoviridae	Propionibacterium phage ATCC29399B_C	Propionibacterium phage	2.11671	0.325661	96	NA	Plasma	nonTTV
202	F5	T1	657124	Poxviridae	Orthopoxvirus	Variola virus	4.56535	0.659474	96	NA	Plasma	nonTTV
203	F5	T1	657124	Siphoviridae	Moraxella phage Mcat16	Moraxella phage	3.04357	0.483383	96	NA	Plasma	nonTTV
204	F5	T2	736152	Herpesviridae	Cytomegalovirus	Human herpesvirus 5	167.085	2.22294	131	NA	Plasma	nonTTV
205	F5	T2	513614	Herpesviridae	Cytomegalovirus	Human herpesvirus 5	144.077	2.15859	131	NA	Plasma	nonTTV
206	F5	T2	736152	Herpesviridae	Simplexvirus	Human herpesvirus 1	36.6772	1.5644	131	NA	Plasma	nonTTV
207	F5	T2	513614	Herpesviridae	Simplexvirus	Human herpesvirus 1	29.2048	1.46545	131	NA	Plasma	nonTTV
208	F5	T2	736152	Herpesviridae	Lymphocryptovirus	Human herpesvirus 4	10.8673	1.03612	131	NA	Plasma	nonTTV
209	F5	T2	513614	Herpesviridae	Lymphocryptovirus	Human herpesvirus 4	7.78795	0.891423	131	NA	Plasma	nonTTV
210	F5	T2	736152	Siphoviridae	Moraxella phage Mcat16	Moraxella phage	5.43366	0.735092	131	NA	Plasma	nonTTV
211	F5	T2	736152	Herpesviridae	Roseolovirus	Human herpesvirus 7	4.07525	0.610154	131	NA	Plasma	nonTTV
212	F5	T2	513614	Herpesviridae	Roseolovirus	Human herpesvirus 7	3.89397	0.590393	131	NA	Plasma	nonTTV
213	F5	T2	513614	Siphoviridae	Moraxella phage Mcat16	Moraxella phage	3.89397	0.590393	131	NA	Plasma	nonTTV
214	F5	T2	513614	Herpesviridae	Rhadinovirus	Human herpesvirus 8	3.89397	0.590393	131	NA	Plasma	nonTTV
215	F5	T3	672880	Herpesviridae	Cytomegalovirus	Human herpesvirus 5	160.504	2.20549	225	NA	Plasma	nonTTV
216	F5	T3	330091	Herpesviridae	Cytomegalovirus	Human herpesvirus 5	42.4125	1.62749	225	NA	Plasma	nonTTV
217	F5	T3	672880	Herpesviridae	Simplexvirus	Human herpesvirus 1	13.3753	1.1263	225	NA	Plasma	nonTTV
218	F5	T3	330091	Herpesviridae	Simplexvirus	Human herpesvirus 1	6.05894	0.782396	225	NA	Plasma	nonTTV
219	F5	T3	330091	Herpesviridae	Roseolovirus	Human herpesvirus 7	6.05894	0.782396	225	NA	Plasma	nonTTV
220	F5	T3	672880	Siphoviridae	Moraxella phage Mcat16	Moraxella phage	5.9446	0.774122	225	NA	Plasma	nonTTV
221	F5	T3	672880	Herpesviridae	Lymphocryptovirus	Human herpesvirus 4	2.9723	0.473092	225	NA	Plasma	nonTTV
222	F5	T3	672880	Herpesviridae	Roseolovirus	Human herpesvirus 7	2.9723	0.473092	225	NA	Plasma	nonTTV
223	F6	T1	415709	Herpesviridae	Cytomegalovirus	Human herpesvirus 5	538.838	2.73146	36	NA	Plasma	nonTTV
224	F6	T1	363057	Herpesviridae	Cytomegalovirus	Human herpesvirus 5	487.527	2.688	36	NA	Plasma	nonTTV
225	F6	T1	415709	Herpesviridae	Simplexvirus	Human herpesvirus 1	132.304	2.12157	36	NA	Plasma	nonTTV
226	F6	T1	363057	Herpesviridae	Simplexvirus	Human herpesvirus 1	71.6141	1.855	36	NA	Plasma	nonTTV
227	F6	T1	415709	Herpesviridae	Lymphocryptovirus	Human herpesvirus 4	38.4885	1.58533	36	NA	Plasma	nonTTV
228	F6	T1	363057	Herpesviridae	Lymphocryptovirus	Human herpesvirus 4	35.807	1.55397	36	NA	Plasma	nonTTV
229	F6	T1	415709	Siphoviridae	Moraxella phage Mcat16	Moraxella phage	14.4332	1.15936	36	NA	Plasma	nonTTV
230	F6	T1	415709	Herpesviridae	Roseolovirus	Human herpesvirus 7	7.21659	0.858332	36	NA	Plasma	nonTTV
231	F6	T1	363057	Coronaviridae	Alphacoronavirus	Human coronavirus 229E	5.50878	0.741055	36	NA	Plasma	nonTTV
232	F6	T1	363057	Poxviridae	Orthopoxvirus	Variola virus	2.75439	0.440025	36	NA	Plasma	nonTTV
233	F6	T1	363057	Siphoviridae	Propionibacterium phage ATCC29399B_C	Propionibacterium phage	2.75439	0.440025	36	NA	Plasma	nonTTV
234	F6	T1	415709	Coronaviridae	Alphacoronavirus	Human coronavirus 229E	2.40553	0.381211	36	NA	Plasma	nonTTV
235	F6	T1	415709	Polyomaviridae	Polyomavirus	KI polyomavirus	2.40553	0.381211	36	NA	Plasma	nonTTV
236	F6	T1	415709	Siphoviridae	Propionibacterium phage ATCC29399B_C	Propionibacterium phage	2.40553	0.381211	36	NA	Plasma	nonTTV
237	F6	T1	415709	Siphoviridae	Propionibacterium phage Attacne	Propionibacterium phage	2.40553	0.381211	36	NA	Plasma	nonTTV
238	F6	T2	413962	Siphoviridae	Propionibacterium phage ATCC29399B_C	Propionibacterium phage	253.646	2.40423	67	NA	Plasma	nonTTV
239	F6	T2	515766	Herpesviridae	Cytomegalovirus	Human herpesvirus 5	168.681	2.22707	67	NA	Plasma	nonTTV
240	F6	T2	413962	Herpesviridae	Simplexvirus	Human herpesvirus 1	106.29	2.02649	67	NA	Plasma	nonTTV
241	F6	T2	515766	Siphoviridae	Moraxella phage Mcat16	Moraxella phage	95.0043	1.97774	67	NA	Plasma	nonTTV
242	F6	T2	413962	Herpesviridae	Cytomegalovirus	Human herpesvirus 5	94.2115	1.9741	67	NA	Plasma	nonTTV
243	F6	T2	515766	Herpesviridae	Simplexvirus	Human herpesvirus 1	46.5327	1.66776	67	NA	Plasma	nonTTV
244	F6	T2	413962	Siphoviridae	Propionibacterium phage Kubed	Propionibacterium phage	33.8195	1.52917	67	NA	Plasma	nonTTV
245	F6	T2	515766	Siphoviridae	Propionibacterium phage ATCC29399B_C	Propionibacterium phage	21.3275	1.32894	67	NA	Plasma	nonTTV
246	F6	T2	413962	Siphoviridae	Propionibacterium phage Attacne	Propionibacterium phage	14.4941	1.16119	67	NA	Plasma	nonTTV
247	F6	T2	413962	Siphoviridae	Propionibacterium phage ATCC29399B_T	Propionibacterium phage	7.24704	0.860161	67	NA	Plasma	nonTTV
248	F6	T2	413962	Siphoviridae	Propionibacterium phage MrAK	Propionibacterium phage	7.24704	0.860161	67	NA	Plasma	nonTTV
249	F6	T2	413962	Siphoviridae	Moraxella phage Mcat16	Moraxella phage	7.24704	0.860161	67	NA	Plasma	nonTTV
250	F6	T2	515766	Herpesviridae	Lymphocryptovirus	Human herpesvirus 4	5.81659	0.764669	67	NA	Plasma	nonTTV
251	F6	T2	413962	Myoviridae	Acidithiobacillus phage AcaML1	Acidithiobacillus phage	4.83136	0.68407	67	NA	Plasma	nonTTV
252	F6	T2	413962	Siphoviridae	Propionibacterium phage Lauchelly	Propionibacterium phage	4.83136	0.68407	67	NA	Plasma	nonTTV
253	F6	T2	413962	Siphoviridae	Propionibacterium phage P100D	Propionibacterium phage	2.41568	0.38304	67	NA	Plasma	nonTTV
254	F6	T2	413962	Siphoviridae	Propionibacterium phage P104A	Propionibacterium phage	2.41568	0.38304	67	NA	Plasma	nonTTV
255	F6	T2	413962	Siphoviridae	Propionibacterium phage PHL067M10	Propionibacterium phage	2.41568	0.38304	67	NA	Plasma	nonTTV
256	F6	T2	413962	Siphoviridae	Propionibacterium phage PHL301M00	Propionibacterium phage	2.41568	0.38304	67	NA	Plasma	nonTTV
257	F6	T3	362178	Herpesviridae	Cytomegalovirus	Human herpesvirus 5	375.506	2.57462	96	NA	Plasma	nonTTV
258	F6	T3	363822	Herpesviridae	Cytomegalovirus	Human herpesvirus 5	338.077	2.52902	96	NA	Plasma	nonTTV
259	F6	T3	362178	Herpesviridae	Simplexvirus	Human herpesvirus 1	140.815	2.14865	96	NA	Plasma	nonTTV
260	F6	T3	363822	Herpesviridae	Simplexvirus	Human herpesvirus 1	98.9495	1.99541	96	NA	Plasma	nonTTV
261	F6	T3	363822	Siphoviridae	Moraxella phage Mcat16	Moraxella phage	85.2065	1.93047	96	NA	Plasma	nonTTV
262	F6	T3	362178	Herpesviridae	Lymphocryptovirus	Human herpesvirus 4	46.9382	1.67153	96	NA	Plasma	nonTTV
263	F6	T3	362178	Herpesviridae	Roseolovirus	Human herpesvirus 7	22.0886	1.34417	96	NA	Plasma	nonTTV
264	F6	T3	363822	Herpesviridae	Lymphocryptovirus	Human herpesvirus 4	16.4916	1.21726	96	NA	Plasma	nonTTV
265	F6	T3	362178	Siphoviridae	Moraxella phage Mcat16	Moraxella phage	13.8054	1.14005	96	NA	Plasma	nonTTV
266	F6	T3	363822	Herpesviridae	Roseolovirus	Human herpesvirus 7	8.24579	0.916232	96	NA	Plasma	nonTTV
267	F6	T3	362178	Adenoviridae	Mastadenovirus	Human mastadenovirus D	2.76107	0.441078	96	NA	Plasma	nonTTV
268	F6	T3	362178	Coronaviridae	Alphacoronavirus	Human coronavirus 229E	2.76107	0.441078	96	NA	Plasma	nonTTV
269	F6	T4	557373	Herpesviridae	Simplexvirus	Human herpesvirus 1	150.707	2.17813	173	NA	Plasma	nonTTV
270	F6	T4	557373	Herpesviridae	Simplexvirus	Human herpesvirus 2	148.913	2.17293	173	NA	Plasma	nonTTV
271	F6	T4	537526	Herpesviridae	Simplexvirus	Human herpesvirus 1	107.902	2.03303	173	NA	Plasma	nonTTV
272	F6	T4	537526	Siphoviridae	Moraxella phage Mcat16	Moraxella phage	29.766	1.47372	173	NA	Plasma	nonTTV
273	F6	T4	537526	Herpesviridae	Cytomegalovirus	Human herpesvirus 5	22.3245	1.34878	173	NA	Plasma	nonTTV
274	F6	T4	537526	Herpesviridae	Roseolovirus	Human herpesvirus 7	18.6038	1.2696	173	NA	Plasma	nonTTV
275	F6	T4	557373	Herpesviridae	Cytomegalovirus	Human herpesvirus 5	8.97065	0.952824	173	NA	Plasma	nonTTV
276	F6	T4	557373	Siphoviridae	Moraxella phage Mcat16	Moraxella phage	3.58826	0.554884	173	NA	Plasma	nonTTV
277	F7	T1	339919	Herpesviridae	Cytomegalovirus	Human herpesvirus 5	517.77	2.71414	79	NA	Plasma	nonTTV
278	F7	T1	327341	Herpesviridae	Cytomegalovirus	Human herpesvirus 5	415.469	2.61854	79	NA	Plasma	nonTTV
279	F7	T1	327341	Herpesviridae	Simplexvirus	Human herpesvirus 1	122.197	2.08706	79	NA	Plasma	nonTTV
280	F7	T1	339919	Herpesviridae	Simplexvirus	Human herpesvirus 1	100.024	2.0001	79	NA	Plasma	nonTTV
281	F7	T1	327341	Herpesviridae	Lymphocryptovirus	Human herpesvirus 4	51.9336	1.71545	79	NA	Plasma	nonTTV
282	F7	T1	339919	Herpesviridae	Lymphocryptovirus	Human herpesvirus 4	32.3607	1.51002	79	NA	Plasma	nonTTV
283	F7	T1	339919	Herpesviridae	Roseolovirus	Human herpesvirus 7	29.4188	1.46862	79	NA	Plasma	nonTTV
284	F7	T1	327341	Herpesviridae	Roseolovirus	Human herpesvirus 7	15.2746	1.18397	79	NA	Plasma	nonTTV
285	F7	T1	327341	Coronaviridae	Alphacoronavirus	Human coronavirus 229E	3.05492	0.485	79	NA	Plasma	nonTTV
286	F7	T1	327341	Paramyxoviridae	Pneumovirus	Human respiratory syncytial virus	3.05492	0.485	79	NA	Plasma	nonTTV
287	F7	T1	339919	Siphoviridae	Moraxella phage Mcat16	Moraxella phage	2.94188	0.468625	79	NA	Plasma	nonTTV
288	F7	T3	53364	Herpesviridae	Cytomegalovirus	Human herpesvirus 5	168.653	2.22699	108	NA	Plasma	nonTTV
289	F7	T3	397757	Herpesviridae	Cytomegalovirus	Human herpesvirus 5	75.4229	1.8775	108	NA	Plasma	nonTTV
290	F7	T3	397757	Herpesviridae	Simplexvirus	Human herpesvirus 1	55.3102	1.7428	108	NA	Plasma	nonTTV
291	F7	T3	397757	Herpesviridae	Roseolovirus	Human herpesvirus 7	20.1128	1.30347	108	NA	Plasma	nonTTV
292	F7	T3	397757	Siphoviridae	Moraxella phage Mcat16	Moraxella phage	12.5705	1.09935	108	NA	Plasma	nonTTV
293	F7	T3	397757	Herpesviridae	Lymphocryptovirus	Human herpesvirus 4	12.5705	1.09935	108	NA	Plasma	nonTTV
294	F7	T3	397757	Coronaviridae	Alphacoronavirus	Human coronavirus 229E	2.5141	0.400382	108	NA	Plasma	nonTTV
295	F7	T4	399157	Herpesviridae	Cytomegalovirus	Human herpesvirus 5	513.582	2.71061	171	NA	Plasma	nonTTV
296	F7	T4	396835	Herpesviridae	Cytomegalovirus	Human herpesvirus 5	506.508	2.70459	171	NA	Plasma	nonTTV
297	F7	T4	399157	Herpesviridae	Simplexvirus	Human herpesvirus 1	177.875	2.25011	171	NA	Plasma	nonTTV
298	F7	T4	396835	Herpesviridae	Simplexvirus	Human herpesvirus 1	141.117	2.14958	171	NA	Plasma	nonTTV
299	F7	T4	399157	Herpesviridae	Lymphocryptovirus	Human herpesvirus 4	35.0739	1.54498	171	NA	Plasma	nonTTV
300	F7	T4	396835	Herpesviridae	Lymphocryptovirus	Human herpesvirus 4	32.7592	1.51533	171	NA	Plasma	nonTTV
301	F7	T4	396835	Herpesviridae	Roseolovirus	Human herpesvirus 7	10.0798	1.00345	171	NA	Plasma	nonTTV
302	F7	T4	399157	Coronaviridae	Alphacoronavirus	Human coronavirus 229E	5.01056	0.699886	171	NA	Plasma	nonTTV
303	F7	T4	396835	Coronaviridae	Alphacoronavirus	Human coronavirus 229E	2.51994	0.40139	171	NA	Plasma	nonTTV
304	F1	T1	198300	Anelloviridae	Alphatorquevirus	SEN virus	504.286	2.70268	38	Group3	Plasma	TTV
305	F1	T1	198300	Anelloviridae	Alphatorquevirus	Torque teno virus 10	181.543	2.25898	38	Group5	Plasma	TTV
306	F1	T1	198300	Anelloviridae	Alphatorquevirus	TTV-HD18	166.415	2.22119	38	Group3	Plasma	TTV
307	F1	T1	198300	Anelloviridae	Alphatorquevirus	TTV-HD18	161.372	2.20783	38	Group3	Plasma	TTV
308	F1	T1	198300	Anelloviridae	Other	SEN virus	126.072	2.10062	38	Group3	Plasma	TTV
309	F1	T1	198300	Anelloviridae	Alphatorquevirus	Torque teno virus 18	110.943	2.0451	38	Group3	Plasma	TTV
310	F1	T1	198300	Anelloviridae	Other	SEN virus	95.8144	1.98143	38	Group3	Plasma	TTV
311	F1	T1	198300	Anelloviridae	Other	TTV-HD18	95.8144	1.98143	38	Group3	Plasma	TTV
312	F1	T1	198300	Anelloviridae	Alphatorquevirus	Torque teno virus 3h	80.6858	1.9068	38	Group3	Plasma	TTV
313	F1	T1	198300	Anelloviridae	Alphatorquevirus	Torque teno virus 20	65.5572	1.81662	38	Group3	Plasma	TTV
314	F1	T1	198300	Anelloviridae	Alphatorquevirus	Torque teno virus 3	65.5572	1.81662	38	Group1	Plasma	TTV
315	F1	T1	198300	Anelloviridae	Alphatorquevirus	SEN virus	55.4715	1.74407	38	Group3	Plasma	TTV
316	F1	T1	198300	Anelloviridae	Alphatorquevirus	Torque teno virus 3h	55.4715	1.74407	38	Group3	Plasma	TTV
317	F1	T2	396439	Anelloviridae	Other	SEN virus	47904	4.68037	65	Group3	Plasma	TTV
318	F1	T2	351433	Anelloviridae	Other	SEN virus	40730.4	4.60992	65	Group3	Plasma	TTV
319	F1	T2	396439	Anelloviridae	Other	SEN virus	34373.5	4.53622	65	Group3	Plasma	TTV
320	F1	T2	351433	Anelloviridae	Other	SEN virus	30495.1	4.48423	65	Group3	Plasma	TTV
321	F1	T2	351433	Anelloviridae	Alphatorquevirus	Torque teno virus 18	27513.1	4.43954	65	Group3	Plasma	TTV
322	F1	T2	396439	Anelloviridae	Alphatorquevirus	Torque teno virus 18	23592.5	4.37277	65	Group3	Plasma	TTV
323	F1	T2	396439	Anelloviridae	Alphatorquevirus	SEN virus	22074	4.34388	65	Group3	Plasma	TTV
324	F1	T2	351433	Anelloviridae	Alphatorquevirus	SEN virus	19357.9	4.28686	65	Group3	Plasma	TTV
325	F1	T2	396439	Anelloviridae	Alphatorquevirus	TTV-HD18	14534.4	4.1624	65	Group3	Plasma	TTV
326	F1	T2	351433	Anelloviridae	Alphatorquevirus	TTV-HD18	12713.7	4.10427	65	Group3	Plasma	TTV
327	F1	T2	351433	Anelloviridae	Alphatorquevirus	TTV-HD18	10696.2	4.02923	65	Group3	Plasma	TTV
328	F1	T2	396439	Anelloviridae	Alphatorquevirus	TTV-HD18	9890.55	3.99522	65	Group3	Plasma	TTV
329	F1	T2	396439	Anelloviridae	Other	TTV-HD18	7804.48	3.89234	65	Group3	Plasma	TTV
330	F1	T2	351433	Anelloviridae	Other	TTV-HD18	6675.53	3.82449	65	Group3	Plasma	TTV
331	F1	T2	396439	Anelloviridae	Alphatorquevirus	TTV-HD16	4268	3.63022	65	Group3	Plasma	TTV
332	F1	T2	396439	Anelloviridae	Alphatorquevirus	TTV-HD16	3993.05	3.6013	65	Group3	Plasma	TTV
333	F1	T2	351433	Anelloviridae	Alphatorquevirus	Torque teno virus 10	3235.33	3.50992	65	Group5	Plasma	TTV
334	F1	T2	396439	Anelloviridae	Alphatorquevirus	TTV-HD16	3206.04	3.50597	65	Group3	Plasma	TTV
335	F1	T2	396439	Anelloviridae	Alphatorquevirus	TTV-HD16	3180.82	3.50254	65	Group3	Plasma	TTV
336	F1	T2	396439	Anelloviridae	Alphatorquevirus	Torque teno virus 10	3173.25	3.5015	65	Group5	Plasma	TTV
337	F1	T2	396439	Anelloviridae	Alphatorquevirus	TTV-HD16	3125.32	3.49489	65	Group3	Plasma	TTV
338	F1	T2	351433	Anelloviridae	Alphatorquevirus	TTV-HD16	2945.08	3.4691	65	Group3	Plasma	TTV
339	F1	T2	396439	Anelloviridae	Alphatorquevirus	TTV-HD16	2921	3.46553	65	Group3	Plasma	TTV
340	F1	T2	351433	Anelloviridae	Alphatorquevirus	TTV-HD16	2777.2	3.44361	65	Group3	Plasma	TTV
341	F1	T2	351433	Anelloviridae	Alphatorquevirus	TTV-HD16	2652	3.42357	65	Group3	Plasma	TTV
342	F1	T2	396439	Anelloviridae	Alphatorquevirus	TTV-HD16	2630.92	3.42011	65	Group3	Plasma	TTV
343	F1	T2	396439	Anelloviridae	Alphatorquevirus	TTV-HD16	2358.5	3.37264	65	Group3	Plasma	TTV
344	F1	T2	351433	Anelloviridae	Alphatorquevirus	TTV-HD16	2324.77	3.36638	65	Group3	Plasma	TTV
345	F1	T2	396439	Anelloviridae	Alphatorquevirus	TTV-HD11	2207.15	3.34383	65	Group1	Plasma	TTV
346	F1	T2	351433	Anelloviridae	Alphatorquevirus	TTV-HD16	2191.03	3.34065	65	Group3	Plasma	TTV
347	F1	T2	351433	Anelloviridae	Alphatorquevirus	TTV-HD16	2165.42	3.33554	65	Group3	Plasma	TTV
348	F1	T2	351433	Anelloviridae	Alphatorquevirus	TTV-HD16	2156.88	3.33383	65	Group3	Plasma	TTV
349	F1	T2	396439	Anelloviridae	Alphatorquevirus	Torque teno virus 3h	2131.48	3.32868	65	Group3	Plasma	TTV
350	F1	T2	396439	Anelloviridae	Alphatorquevirus	TTV-HD16	2073.46	3.3167	65	Group3	Plasma	TTV
351	F1	T2	396439	Anelloviridae	Other	Torque teno virus 3h	2033.1	3.30816	65	Group3	Plasma	TTV
352	F1	T2	351433	Anelloviridae	Other	Torque teno virus 3h	1989	3.29863	65	Group3	Plasma	TTV
353	F1	T2	396439	Anelloviridae	Other	TTV-like mini virus	1866.62	3.27106	65	TLMV	Plasma	TTV
354	F1	T2	396439	Anelloviridae	Alphatorquevirus	Torque teno virus tth4	1864.1	3.27047	65	Group3	Plasma	TTV
355	F1	T2	396439	Anelloviridae	Alphatorquevirus	TTV-HD16	1848.96	3.26693	65	Group3	Plasma	TTV
356	F1	T2	396439	Anelloviridae	Alphatorquevirus	TTV-HD16	1836.35	3.26396	65	Group3	Plasma	TTV
357	F1	T2	351433	Anelloviridae	Alphatorquevirus	TTV-HD11	1727.21	3.23735	65	Group1	Plasma	TTV
358	F1	T2	396439	Anelloviridae	Alphatorquevirus	Torque teno virus 3h	1624.46	3.21071	65	Group3	Plasma	TTV
359	F1	T2	351433	Anelloviridae	Alphatorquevirus	SEN virus	1602.01	3.20467	65	Group3	Plasma	TTV
360	F1	T2	351433	Anelloviridae	Alphatorquevirus	Torque teno virus 3h	1519.49	3.1817	65	Group3	Plasma	TTV
361	F1	T2	351433	Anelloviridae	Alphatorquevirus	TTV-HD16	1451.2	3.16173	65	Group3	Plasma	TTV
362	F1	T2	351433	Anelloviridae	Alphatorquevirus	Torque teno virus tth4	1391.45	3.14347	65	Group3	Plasma	TTV
363	F1	T2	351433	Anelloviridae	Alphatorquevirus	TTV-HD16	1385.75	3.14169	65	Group3	Plasma	TTV
364	F1	T2	396439	Anelloviridae	Other	TTV-like mini virus	1367.17	3.13582	65	TLMV	Plasma	TTV
365	F1	T2	351433	Anelloviridae	Other	TTV-like mini virus	1314.62	3.1188	65	TLMV	Plasma	TTV
366	F1	T2	351433	Anelloviridae	Alphatorquevirus	TTV-HD16	1237.79	3.09265	65	Group3	Plasma	TTV
367	F1	T2	351433	Anelloviridae	Alphatorquevirus	Torque teno virus SIA109	1086.98	3.03622	65	Group3	Plasma	TTV
368	F1	T2	351433	Anelloviridae	Other	TTV-like mini virus	1001.61	3.0007	65	TLMV	Plasma	TTV
369	F1	T2	396439	Anelloviridae	Alphatorquevirus	Torque teno virus SIA109	988.803	2.99511	65	Group3	Plasma	TTV
370	F1	T2	351433	Anelloviridae	Alphatorquevirus	Torque teno virus 8	964.622	2.98436	65	Group2	Plasma	TTV
371	F1	T2	351433	Anelloviridae	Alphatorquevirus	Torque teno virus 24	947.549	2.9766	65	Group3	Plasma	TTV
372	F1	T2	396439	Anelloviridae	Alphatorquevirus	Torque teno virus 8	945.921	2.97585	65	Group2	Plasma	TTV
373	F1	T2	396439	Anelloviridae	Alphatorquevirus	Torque teno virus 8	940.876	2.97353	65	Group2	Plasma	TTV
374	F1	T2	351433	Anelloviridae	Alphatorquevirus	Torque teno virus 8	939.013	2.97267	65	Group2	Plasma	TTV
375	F1	T2	396439	Anelloviridae	Alphatorquevirus	SEN virus	890.427	2.9496	65	Group3	Plasma	TTV
376	F1	T2	351433	Anelloviridae	Alphatorquevirus	Torque teno virus 3	876.412	2.94271	65	Group1	Plasma	TTV
377	F1	T2	351433	Anelloviridae	Alphatorquevirus	TTV-HD16	870.721	2.93988	65	Group3	Plasma	TTV
378	F1	T2	396439	Anelloviridae	Alphatorquevirus	SEN virus	867.725	2.93838	65	Group3	Plasma	TTV
379	F1	T2	396439	Anelloviridae	Alphatorquevirus	TTV-HD16	857.635	2.9333	65	Group3	Plasma	TTV
380	F1	T2	351433	Anelloviridae	Alphatorquevirus	Torque teno virus 3	850.802	2.92983	65	Group1	Plasma	TTV
381	F1	T2	351433	Anelloviridae	Alphatorquevirus	Torque teno virus 24	785.356	2.89507	65	Group3	Plasma	TTV
382	F1	T2	396439	Anelloviridae	Alphatorquevirus	Torque teno virus 3	734.035	2.86572	65	Group1	Plasma	TTV
383	F1	T2	396439	Anelloviridae	Alphatorquevirus	Torque teno virus 3	640.704	2.80666	65	Group1	Plasma	TTV
384	F1	T2	351433	Anelloviridae	Alphatorquevirus	TTV-HD16	637.39	2.80441	65	Group3	Plasma	TTV
385	F1	T2	351433	Anelloviridae	Alphatorquevirus	SEN virus	631.699	2.80051	65	Group3	Plasma	TTV
386	F1	T2	396439	Anelloviridae	Alphatorquevirus	Torque teno virus 20	582.687	2.76544	65	Group3	Plasma	TTV
387	F1	T2	351433	Anelloviridae	Alphatorquevirus	SEN virus	532.107	2.726	65	Group3	Plasma	TTV
388	F1	T2	351433	Anelloviridae	Alphatorquevirus	Torque teno virus 3h	503.652	2.70213	65	Group3	Plasma	TTV
389	F1	T2	396439	Anelloviridae	Alphatorquevirus	SEN virus	416.205	2.61931	65	Group3	Plasma	TTV
390	F1	T2	396439	Anelloviridae	Alphatorquevirus	Torque teno virus 24	416.205	2.61931	65	Group3	Plasma	TTV
391	F1	T2	351433	Anelloviridae	Alphatorquevirus	Torque teno virus 3h	395.523	2.59717	65	Group3	Plasma	TTV
392	F1	T2	396439	Anelloviridae	Other	Torque teno virus 19	335.487	2.52568	65	Group3	Plasma	TTV
393	F1	T2	396439	Anelloviridae	Alphatorquevirus	TTV-HD20	325.397	2.51241	65	Group3	Plasma	TTV
394	F1	T2	396439	Anelloviridae	Alphatorquevirus	TTV-HD20	287.56	2.45873	65	Group3	Plasma	TTV
395	F1	T2	396439	Anelloviridae	Alphatorquevirus	SEN virus	282.515	2.45104	65	Group3	Plasma	TTV
396	F1	T2	396439	Anelloviridae	Alphatorquevirus	TTV-HD20	279.993	2.44715	65	Group3	Plasma	TTV
397	F1	T2	396439	Anelloviridae	Alphatorquevirus	TTV-HD20	269.903	2.43121	65	Group3	Plasma	TTV
398	F1	T2	396439	Anelloviridae	Other	TTV-HD18	264.858	2.42301	65	Group3	Plasma	TTV
399	F1	T2	351433	Anelloviridae	Alphatorquevirus	TTV-HD20	258.94	2.4132	65	Group3	Plasma	TTV
400	F1	T2	351433	Anelloviridae	Alphatorquevirus	TTV-HD20	253.249	2.40355	65	Group3	Plasma	TTV
401	F1	T2	351433	Anelloviridae	Alphatorquevirus	TTV-HD20	244.712	2.38866	65	Group3	Plasma	TTV
402	F1	T2	351433	Anelloviridae	Alphatorquevirus	TTV-HD20	244.712	2.38866	65	Group3	Plasma	TTV
403	F1	T2	396439	Anelloviridae	Alphatorquevirus	TTV-HD20	239.633	2.37955	65	Group3	Plasma	TTV
404	F1	T2	351433	Anelloviridae	Alphatorquevirus	TTV-HD20	224.794	2.35178	65	Group3	Plasma	TTV
405	F1	T2	396439	Anelloviridae	Alphatorquevirus	Torque teno virus JA	204.319	2.31031	65	Group1	Plasma	TTV
406	F1	T2	351433	Anelloviridae	Alphatorquevirus	SEN virus	202.03	2.30542	65	Group3	Plasma	TTV
407	F1	T2	351433	Anelloviridae	Alphatorquevirus	Torque teno virus 20	199.184	2.29926	65	Group3	Plasma	TTV
408	F1	T2	396439	Anelloviridae	Alphatorquevirus	Torque teno virus 24	184.139	2.26515	65	Group3	Plasma	TTV
409	F1	T2	396439	Anelloviridae	Alphatorquevirus	Torque teno virus 3h	184.139	2.26515	65	Group3	Plasma	TTV
410	F1	T2	396439	Anelloviridae	Alphatorquevirus	Torque teno virus 24	174.049	2.24067	65	Group3	Plasma	TTV
411	F1	T2	351433	Anelloviridae	Alphatorquevirus	TTV-HD13	167.884	2.22501	65	Group1	Plasma	TTV
412	F1	T2	351433	Anelloviridae	Alphatorquevirus	Torque teno virus TTV-Hebei-1	167.884	2.22501	65	Group1	Plasma	TTV
413	F1	T2	396439	Anelloviridae	Alphatorquevirus	TTV-HD13	161.437	2.208	65	Group1	Plasma	TTV
414	F1	T2	396439	Anelloviridae	Alphatorquevirus	Torque teno virus 20	161.437	2.208	65	Group3	Plasma	TTV
415	F1	T2	396439	Anelloviridae	Alphatorquevirus	Torque teno virus TTV-Hebei-1	161.437	2.208	65	Group1	Plasma	TTV
416	F1	T2	351433	Anelloviridae	Other	TTV-HD18	156.502	2.19452	65	Group3	Plasma	TTV
417	F1	T2	351433	Anelloviridae	Alphatorquevirus	TTV-HD13	150.811	2.17843	65	Group1	Plasma	TTV
418	F1	T2	396439	Anelloviridae	Alphatorquevirus	TTV-HD11	148.825	2.17268	65	Group1	Plasma	TTV
420	F1	T2	351433	Anelloviridae	Alphatorquevirus	Torque teno virus 24	147.966	2.17016	65	Group3	Plasma	TTV
421	F1	T2	351433	Anelloviridae	Other	Torque teno virus 29	147.966	2.17016	65	Group4	Plasma	TTV
422	F1	T2	396439	Anelloviridae	Alphatorquevirus	TTV-HD13	146.302	2.16525	65	Group1	Plasma	TTV
423	F1	T2	351433	Anelloviridae	Other	Torque teno virus 19	139.429	2.14435	65	Group3	Plasma	TTV
426	F1	T2	351433	Anelloviridae	Alphatorquevirus	TTV-HD11	122.356	2.08763	65	Group1	Plasma	TTV
427	F1	T2	396439	Anelloviridae	Alphatorquevirus	TTV-HD13	121.078	2.08306	65	Group1	Plasma	TTV
429	F1	T2	351433	Anelloviridae	Alphatorquevirus	Torque teno virus 20	119.511	2.07741	65	Group3	Plasma	TTV
430	F1	T2	351433	Anelloviridae	Other	Torque teno virus P/1C1	113.82	2.05622	65	Group1	Plasma	TTV
431	F1	T2	396439	Anelloviridae	Alphatorquevirus	Torque teno virus JA	110.988	2.04528	65	Group1	Plasma	TTV
432	F1	T2	351433	Anelloviridae	Alphatorquevirus	TTV-HD13	108.129	2.03394	65	Group1	Plasma	TTV
434	F1	T2	396439	Anelloviridae	Other	TTV-like mini virus	105.943	2.02507	65	TLMV	Plasma	TTV
435	F1	T2	351433	Anelloviridae	Alphatorquevirus	Torque teno virus 10	105.283	2.02236	65	Group5	Plasma	TTV
437	F1	T2	396439	Anelloviridae	Alphatorquevirus	Torque teno virus JA	98.3758	1.99289	65	Group1	Plasma	TTV
441	F1	T2	396439	Anelloviridae	Alphatorquevirus	TTV-HD17	88.286	1.94589	65	Group3	Plasma	TTV
442	F1	T2	396439	Anelloviridae	Other	Torque teno virus P/1C1	88.286	1.94589	65	Group1	Plasma	TTV
443	F1	T2	351433	Anelloviridae	Other	Torque teno virus JA	88.2103	1.94552	65	Group1	Plasma	TTV
446	F1	T2	396439	Anelloviridae	Alphatorquevirus	Torque teno virus JA	85.7635	1.9333	65	Group1	Plasma	TTV
447	F1	T2	396439	Anelloviridae	Other	Torque teno virus 3h	85.7635	1.9333	65	Group3	Plasma	TTV
448	F1	T2	396439	Anelloviridae	Other	Torque teno virus GH1	85.7635	1.9333	65	Group1	Plasma	TTV
450	F1	T2	396439	Anelloviridae	Alphatorquevirus	Torque teno virus P/1C1	83.2411	1.92034	65	Group1	Plasma	TTV
451	F1	T2	396439	Anelloviridae	Alphatorquevirus	Torque teno virus tth8	83.2411	1.92034	65	Group5	Plasma	TTV
452	F1	T2	396439	Anelloviridae	Other	Torque teno virus 19	83.2411	1.92034	65	Group3	Plasma	TTV
453	F1	T2	396439	Anelloviridae	Alphatorquevirus	Torque teno virus 1	78.1961	1.89319	65	Group1	Plasma	TTV
455	F1	T2	396439	Anelloviridae	Alphatorquevirus	Torque teno virus CT39F	65.5839	1.8168	65	Group5	Plasma	TTV
456	F1	T2	351433	Anelloviridae	Alphatorquevirus	Torque teno virus JA	65.4463	1.81589	65	Group1	Plasma	TTV
457	F1	T2	396439	Anelloviridae	Alphatorquevirus	Torque teno virus 10	63.0614	1.79976	65	Group5	Plasma	TTV
458	F1	T2	396439	Anelloviridae	Alphatorquevirus	Torque teno virus 19	60.5389	1.78203	65	Group3	Plasma	TTV
459	F1	T2	396439	Anelloviridae	Alphatorquevirus	Torque teno virus tth9	60.5389	1.78203	65	Group5	Plasma	TTV
460	F1	T2	396439	Anelloviridae	Alphatorquevirus	Torque teno virus P/1C1	58.0165	1.76355	65	Group1	Plasma	TTV
461	F1	T2	396439	Anelloviridae	Alphatorquevirus	Torque teno virus JA	55.494	1.74425	65	Group1	Plasma	TTV
463	F1	T2	396439	Anelloviridae	Alphatorquevirus	SEN virus	52.9716	1.72404	65	Group3	Plasma	TTV
464	F1	T2	396439	Anelloviridae	Alphatorquevirus	Torque teno virus 10	52.9716	1.72404	65	Group5	Plasma	TTV
465	F1	T2	351433	Anelloviridae	Alphatorquevirus	SEN virus	51.2189	1.70943	65	Group3	Plasma	TTV
466	F1	T2	351433	Anelloviridae	Other	Torque teno virus 3h	48.3734	1.68461	65	Group3	Plasma	TTV
467	F1	T2	351433	Anelloviridae	Other	TTV-like mini virus	45.5279	1.65828	65	TLMV	Plasma	TTV
468	F1	T2	351433	Anelloviridae	Alphatorquevirus	Torque teno virus tth13	42.6824	1.63025	65	Group5	Plasma	TTV
469	F1	T2	396439	Anelloviridae	Alphatorquevirus	Torque teno virus 15	40.3593	1.60594	65	Group3	Plasma	TTV
470	F1	T2	351433	Anelloviridae	Betatorquevirus	Torque teno mini virus 1	39.8369	1.60029	65	TTMV	Plasma	TTV
471	F1	T2	351433	Anelloviridae	Other	Torque teno virus 19	39.8369	1.60029	65	Group3	Plasma	TTV
472	F1	T2	351433	Anelloviridae	Alphatorquevirus	Torque teno virus JT33F	36.9914	1.5681	65	Group5	Plasma	TTV
473	F1	T2	351433	Anelloviridae	Betatorquevirus	Torque teno mini virus 1	34.1459	1.53334	65	TTMV	Plasma	TTV
474	F1	T2	351433	Anelloviridae	Alphatorquevirus	Torque teno virus CT39F	34.1459	1.53334	65	Group5	Plasma	TTV
475	F1	T2	351433	Anelloviridae	Other	Torque teno virus GH1	34.1459	1.53334	65	Group1	Plasma	TTV
476	F1	T2	396439	Anelloviridae	Alphatorquevirus	Torque teno virus JA	32.7919	1.51577	65	Group1	Plasma	TTV
477	F1	T2	351433	Anelloviridae	Alphatorquevirus	Torque teno virus 1	31.3004	1.49555	65	Group1	Plasma	TTV
478	F1	T2	351433	Anelloviridae	Alphatorquevirus	Torque teno virus 19	31.3004	1.49555	65	Group3	Plasma	TTV
479	F1	T2	351433	Anelloviridae	Alphatorquevirus	Torque teno virus JA	31.3004	1.49555	65	Group1	Plasma	TTV
480	F1	T2	351433	Anelloviridae	Other	Torque teno virus JA	31.3004	1.49555	65	Group1	Plasma	TTV
481	F1	T2	396439	Anelloviridae	Alphatorquevirus	Torque teno virus 12	30.2695	1.481	65	Group5	Plasma	TTV
482	F1	T2	396439	Anelloviridae	Other	Torque teno virus JA	30.2695	1.481	65	Group1	Plasma	TTV
483	F1	T2	396439	Anelloviridae	Other	TTV-HD11	30.2695	1.481	65	Group1	Plasma	TTV
484	F1	T2	351433	Anelloviridae	Alphatorquevirus	Torque teno virus 10	28.4549	1.45416	65	Group5	Plasma	TTV
485	F1	T2	351433	Anelloviridae	Alphatorquevirus	Torque teno virus 12	28.4549	1.45416	65	Group5	Plasma	TTV
486	F1	T2	351433	Anelloviridae	Alphatorquevirus	Torque teno virus 16	28.4549	1.45416	65	Group3	Plasma	TTV
487	F1	T2	351433	Anelloviridae	Alphatorquevirus	Torque teno virus 16	28.4549	1.45416	65	Group3	Plasma	TTV
488	F1	T2	351433	Anelloviridae	Alphatorquevirus	Torque teno virus JA	28.4549	1.45416	65	Group1	Plasma	TTV
489	F1	T2	396439	Anelloviridae	Alphatorquevirus	Torque teno virus 1	27.747	1.44322	65	Group1	Plasma	TTV
490	F1	T2	396439	Anelloviridae	Alphatorquevirus	Torque teno virus 19	27.747	1.44322	65	Group3	Plasma	TTV
491	F1	T2	396439	Anelloviridae	Alphatorquevirus	Torque teno virus tth13	27.747	1.44322	65	Group5	Plasma	TTV
492	F1	T2	396439	Anelloviridae	Other	Torque teno virus JA	27.747	1.44322	65	Group1	Plasma	TTV
493	F1	T2	396439	Anelloviridae	Betatorquevirus	Torque teno mini virus 1	25.2246	1.40182	65	TTMV	Plasma	TTV
494	F1	T2	396439	Anelloviridae	Alphatorquevirus	Torque teno virus 16	25.2246	1.40182	65	Group3	Plasma	TTV
495	F1	T2	396439	Anelloviridae	Other	Torque teno virus 1	25.2246	1.40182	65	Group1	Plasma	TTV
496	F1	T3	2008452	Anelloviridae	Alphatorquevirus	Torque teno virus 3h	207021	5.31601	163	Group3	Plasma	TTV
497	F1	T3	1471468	Anelloviridae	Alphatorquevirus	Torque teno virus 3h	117260	5.06915	163	Group3	Plasma	TTV
498	F1	T3	1471468	Anelloviridae	Alphatorquevirus	Torque teno virus 3h	21244.1	4.32724	163	Group3	Plasma	TTV
499	F1	T3	2008452	Anelloviridae	Alphatorquevirus	Torque teno virus 3h	12745.1	4.10534	163	Group3	Plasma	TTV
500	F1	T3	1471468	Anelloviridae	Alphatorquevirus	SEN virus	8024.64	3.90443	163	Group3	Plasma	TTV
501	F1	T3	1471468	Anelloviridae	Alphatorquevirus	Torque teno virus 20	7953.28	3.90055	163	Group3	Plasma	TTV
502	F1	T3	1471468	Anelloviridae	Alphatorquevirus	Torque teno virus 20	7606.01	3.88116	163	Group3	Plasma	TTV
503	F1	T3	1471468	Anelloviridae	Other	Torque teno virus 19	6469.05	3.81084	163	Group3	Plasma	TTV
504	F1	T3	2008452	Anelloviridae	Alphatorquevirus	Torque teno virus 20	6172.42	3.79046	163	Group3	Plasma	TTV
505	F1	T3	2008452	Anelloviridae	Alphatorquevirus	Torque teno virus 20	6006.12	3.77859	163	Group3	Plasma	TTV
506	F1	T3	2008452	Anelloviridae	Alphatorquevirus	SEN virus	5995.16	3.7778	163	Group3	Plasma	TTV
507	F1	T3	2008452	Anelloviridae	Other	Torque teno virus 19	5163.68	3.71296	163	Group3	Plasma	TTV
508	F1	T3	1471468	Anelloviridae	Other	Torque teno virus JA	4517.26	3.65487	163	Group1	Plasma	TTV
509	F1	T3	2008452	Anelloviridae	Alphatorquevirus	TTV-HD20	3511.16	3.54545	163	Group3	Plasma	TTV
510	F1	T3	1471468	Anelloviridae	Alphatorquevirus	TTV-HD20	3474.08	3.54084	163	Group3	Plasma	TTV
511	F1	T3	1471468	Anelloviridae	Alphatorquevirus	SEN virus	3444.18	3.53709	163	Group3	Plasma	TTV
512	F1	T3	1471468	Anelloviridae	Alphatorquevirus	TTV-HD20	3392.53	3.53052	163	Group3	Plasma	TTV
513	F1	T3	2008452	Anelloviridae	Alphatorquevirus	TTV-HD20	3360.3	3.52638	163	Group3	Plasma	TTV
514	F1	T3	1471468	Anelloviridae	Alphatorquevirus	TTV-HD20	3344.28	3.5243	163	Group3	Plasma	TTV
515	F1	T3	2008452	Anelloviridae	Alphatorquevirus	TTV-HD20	3336.9	3.52334	163	Group3	Plasma	TTV
516	F1	T3	2008452	Anelloviridae	Alphatorquevirus	TTV-HD20	2748.39	3.43908	163	Group3	Plasma	TTV
517	F1	T3	2008452	Anelloviridae	Alphatorquevirus	TTV-HD20	2727.47	3.43576	163	Group3	Plasma	TTV
518	F1	T3	2008452	Anelloviridae	Alphatorquevirus	TTV-HD20	2713.53	3.43354	163	Group3	Plasma	TTV
519	F1	T3	1471468	Anelloviridae	Alphatorquevirus	Torque teno virus 8	2587.21	3.41283	163	Group2	Plasma	TTV
520	F1	T3	1471468	Anelloviridae	Alphatorquevirus	Torque teno virus 8	2567.5	3.40951	163	Group2	Plasma	TTV
521	F1	T3	1471468	Anelloviridae	Other	Torque teno virus 19	2551.87	3.40686	163	Group3	Plasma	TTV
522	F1	T3	1471468	Anelloviridae	Alphatorquevirus	TTV-HD20	2502.94	3.39845	163	Group3	Plasma	TTV
523	F1	T3	2008452	Anelloviridae	Other	Torque teno virus JA	2409.82	3.38198	163	Group1	Plasma	TTV
524	F1	T3	1471468	Anelloviridae	Alphatorquevirus	TTV-HD20	2357.51	3.37245	163	Group3	Plasma	TTV
525	F1	T3	1471468	Anelloviridae	Alphatorquevirus	TTV-HD20	2090.43	3.32024	163	Group3	Plasma	TTV
526	F1	T3	1471468	Anelloviridae	Alphatorquevirus	TTV-HD18	2084.99	3.3191	163	Group3	Plasma	TTV
527	F1	T3	2008452	Anelloviridae	Alphatorquevirus	SEN virus	1882.54	3.27475	163	Group3	Plasma	TTV
528	F1	T3	1471468	Anelloviridae	Other	Torque teno virus GH1	1746.56	3.24218	163	Group1	Plasma	TTV
529	F1	T3	2008452	Anelloviridae	Alphatorquevirus	Torque teno virus 8	1498.17	3.17556	163	Group2	Plasma	TTV
530	F1	T3	1471468	Anelloviridae	Alphatorquevirus	Torque teno virus 24	1495.11	3.17467	163	Group3	Plasma	TTV
531	F1	T3	2008452	Anelloviridae	Alphatorquevirus	Torque teno virus 8	1460.83	3.1646	163	Group2	Plasma	TTV
532	F1	T3	1471468	Anelloviridae	Alphatorquevirus	SEN virus	1363.94	3.1348	163	Group3	Plasma	TTV
533	F1	T3	1471468	Anelloviridae	Other	Torque teno virus 3h	1151.23	3.06116	163	Group3	Plasma	TTV
534	F1	T3	1471468	Anelloviridae	Alphatorquevirus	Torque teno virus JT03F	1067.64	3.02843	163	Group4	Plasma	TTV
535	F1	T3	1471468	Anelloviridae	Alphatorquevirus	Torque teno virus 3h	944.635	2.97526	163	Group3	Plasma	TTV
536	F1	T3	1471468	Anelloviridae	Alphatorquevirus	Torque teno virus 19	871.239	2.94014	163	Group3	Plasma	TTV
537	F1	T3	2008452	Anelloviridae	Alphatorquevirus	Torque teno virus JT03F	868.33	2.93869	163	Group4	Plasma	TTV
538	F1	T3	1471468	Anelloviridae	Alphatorquevirus	SEN virus	843.375	2.92602	163	Group3	Plasma	TTV
539	F1	T3	1471468	Anelloviridae	Alphatorquevirus	Torque teno virus 19	831.143	2.91968	163	Group3	Plasma	TTV
540	F1	T3	2008452	Anelloviridae	Other	Torque teno virus 19	820.532	2.9141	163	Group3	Plasma	TTV
541	F1	T3	2008452	Anelloviridae	Alphatorquevirus	TTV-HD18	766.262	2.88438	163	Group3	Plasma	TTV
542	F1	T3	1471468	Anelloviridae	Other	TTV-HD18	736.679	2.86728	163	Group3	Plasma	TTV
543	F1	T3	2008452	Anelloviridae	Alphatorquevirus	SEN virus	709.502	2.85095	163	Group3	Plasma	TTV
544	F1	T3	2008452	Anelloviridae	Alphatorquevirus	Torque teno virus 24	673.653	2.82844	163	Group3	Plasma	TTV
545	F1	T3	1471468	Anelloviridae	Alphatorquevirus	Torque teno virus 3h	658.526	2.81857	163	Group3	Plasma	TTV
546	F1	T3	2008452	Anelloviridae	Alphatorquevirus	Torque teno virus 3h	612.91	2.7874	163	Group3	Plasma	TTV
547	F1	T3	1471468	Anelloviridae	Alphatorquevirus	Torque teno virus 24	593.285	2.77326	163	Group3	Plasma	TTV
548	F1	T3	2008452	Anelloviridae	Other	Torque teno virus 3h	578.057	2.76197	163	Group3	Plasma	TTV
549	F1	T3	1471468	Anelloviridae	Other	Torque teno virus 3h	566.781	2.75342	163	Group3	Plasma	TTV
550	F1	T3	1471468	Anelloviridae	Other	SEN virus	554.548	2.74394	163	Group3	Plasma	TTV
551	F1	T3	1471468	Anelloviridae	Other	TTV-like mini virus	545.714	2.73696	163	TLMV	Plasma	TTV
552	F1	T3	1471468	Anelloviridae	Alphatorquevirus	TTV-HD11	543.675	2.73534	163	Group1	Plasma	TTV
553	F1	T3	1471468	Anelloviridae	Other	SEN virus	540.956	2.73316	163	Group3	Plasma	TTV
555	F1	T3	1471468	Anelloviridae	Other	TTV-like mini virus	494.744	2.69438	163	TLMV	Plasma	TTV
556	F1	T3	1471468	Anelloviridae	Alphatorquevirus	TTV-HD18	489.307	2.68958	163	Group3	Plasma	TTV
557	F1	T3	1471468	Anelloviridae	Alphatorquevirus	Torque teno virus 10	473.677	2.67548	163	Group5	Plasma	TTV
558	F1	T3	2008452	Anelloviridae	Alphatorquevirus	Torque teno virus 3h	470.014	2.67211	163	Group3	Plasma	TTV
559	F1	T3	1471468	Anelloviridae	Alphatorquevirus	Torque teno virus 10	469.599	2.67173	163	Group5	Plasma	TTV
560	F1	T3	2008452	Anelloviridae	Alphatorquevirus	TTV-HD13	450.596	2.65379	163	Group1	Plasma	TTV
561	F1	T3	1471468	Anelloviridae	Alphatorquevirus	SEN virus	442.415	2.64583	163	Group3	Plasma	TTV
562	F1	T3	2008452	Anelloviridae	Alphatorquevirus	TTV-HD11	439.642	2.6431	163	Group1	Plasma	TTV
563	F1	T3	2008452	Anelloviridae	Other	TTV-like mini virus	437.65	2.64113	163	TLMV	Plasma	TTV
564	F1	T3	2008452	Anelloviridae	Alphatorquevirus	SEN virus	408.773	2.61148	163	Group3	Plasma	TTV
565	F1	T3	2008452	Anelloviridae	Other	Torque teno virus GH1	396.325	2.59805	163	Group1	Plasma	TTV
566	F1	T3	2008452	Anelloviridae	Alphatorquevirus	Torque teno virus 19	386.865	2.58756	163	Group3	Plasma	TTV
567	F1	T3	2008452	Anelloviridae	Alphatorquevirus	Torque teno virus 19	376.907	2.57623	163	Group3	Plasma	TTV
568	F1	T3	1471468	Anelloviridae	Alphatorquevirus	TTV-HD13	324.846	2.51168	163	Group1	Plasma	TTV
569	F1	T3	1471468	Anelloviridae	Other	Torque teno virus JA	310.574	2.49217	163	Group1	Plasma	TTV
570	F1	T3	1471468	Anelloviridae	Other	Torque teno virus JA	292.905	2.46673	163	Group1	Plasma	TTV
571	F1	T3	1471468	Anelloviridae	Other	Torque teno virus JA	284.75	2.45446	163	Group1	Plasma	TTV
572	F1	T3	1471468	Anelloviridae	Alphatorquevirus	Torque teno virus 6	282.031	2.4503	163	Group2	Plasma	TTV
573	F1	T3	2008452	Anelloviridae	Other	TTV-HD18	281.809	2.44995	163	Group3	Plasma	TTV
574	F1	T3	2008452	Anelloviridae	Alphatorquevirus	TTV-HD13	280.315	2.44765	163	Group1	Plasma	TTV
575	F1	T3	1471468	Anelloviridae	Other	Torque teno virus P/1C1	276.595	2.44184	163	Group1	Plasma	TTV
576	F1	T3	2008452	Anelloviridae	Other	Torque teno virus JA	271.353	2.43354	163	Group1	Plasma	TTV
577	F1	T3	1471468	Anelloviridae	Alphatorquevirus	Torque teno virus 6	271.158	2.43322	163	Group2	Plasma	TTV
578	F1	T3	2008452	Anelloviridae	Other	Torque teno virus JA	264.383	2.42223	163	Group1	Plasma	TTV
579	F1	T3	2008452	Anelloviridae	Alphatorquevirus	TTV-HD13	260.4	2.41564	163	Group1	Plasma	TTV
580	F1	T3	2008452	Anelloviridae	Other	TTV-like mini virus	258.906	2.41314	163	TLMV	Plasma	TTV
581	F1	T3	2008452	Anelloviridae	Other	Torque teno virus 3h	248.948	2.39611	163	Group3	Plasma	TTV
582	F1	T3	1471468	Anelloviridae	Other	Torque teno virus T3PB	245.333	2.38976	163	Group1	Plasma	TTV
583	F1	T3	2008452	Anelloviridae	Other	Torque teno virus JA	237.496	2.37566	163	Group1	Plasma	TTV
584	F1	T3	1471468	Anelloviridae	Alphatorquevirus	TTV-HD13	225.625	2.35339	163	Group1	Plasma	TTV
585	F1	T3	1471468	Anelloviridae	Alphatorquevirus	TTV-HD13	221.547	2.34547	163	Group1	Plasma	TTV
586	F1	T3	2008452	Anelloviridae	Alphatorquevirus	SEN virus	209.116	2.32039	163	Group3	Plasma	TTV
587	F1	T3	1471468	Anelloviridae	Other	TTV-like mini virus	205.237	2.31226	163	TLMV	Plasma	TTV
588	F1	T3	1471468	Anelloviridae	Other	TTV-HD18	204.558	2.31082	163	Group3	Plasma	TTV
589	F1	T3	2008452	Anelloviridae	Alphatorquevirus	Torque teno virus 24	175.757	2.24491	163	Group3	Plasma	TTV
590	F1	T3	2008452	Anelloviridae	Other	SEN virus	173.766	2.23996	163	Group3	Plasma	TTV
591	F1	T3	2008452	Anelloviridae	Other	SEN virus	173.268	2.23872	163	Group3	Plasma	TTV
592	F1	T3	2008452	Anelloviridae	Alphatorquevirus	Torque teno virus 14	169.285	2.22862	163	Group3	Plasma	TTV
593	F1	T3	1471468	Anelloviridae	Alphatorquevirus	Torque teno virus TTV-Hebei-1	152.229	2.1825	163	Group1	Plasma	TTV
594	F1	T3	2008452	Anelloviridae	Alphatorquevirus	Torque teno virus 14	151.858	2.18144	163	Group3	Plasma	TTV
595	F1	T3	2008452	Anelloviridae	Other	TTV-HD18	141.9	2.15198	163	Group3	Plasma	TTV
596	F1	T3	2008452	Anelloviridae	Alphatorquevirus	TTV-HD18	138.415	2.14118	163	Group3	Plasma	TTV
597	F1	T3	2008452	Anelloviridae	Alphatorquevirus	Torque teno virus 10	131.942	2.12038	163	Group5	Plasma	TTV
598	F1	T3	1471468	Anelloviridae	Alphatorquevirus	Torque teno virus 4	127.764	2.10641	163	Group1	Plasma	TTV
599	F1	T3	1471468	Anelloviridae	Other	Torque teno virus JA	127.084	2.10409	163	Group1	Plasma	TTV
600	F1	T3	1471468	Anelloviridae	Alphatorquevirus	Torque teno virus 4	116.21	2.06525	163	Group1	Plasma	TTV
601	F1	T3	2008452	Anelloviridae	Alphatorquevirus	Torque teno virus 10	111.529	2.04739	163	Group5	Plasma	TTV
603	F1	T3	1471468	Anelloviridae	Alphatorquevirus	Torque teno virus 10	89.0267	1.94952	163	Group5	Plasma	TTV
604	F1	T3	1471468	Anelloviridae	Other	TTV-like mini virus	84.9492	1.92916	163	TLMV	Plasma	TTV
605	F1	T3	2008452	Anelloviridae	Other	TTV-like mini virus	82.6507	1.91725	163	TLMV	Plasma	TTV
606	F1	T3	1471468	Anelloviridae	Alphatorquevirus	TTV-HD18	82.2308	1.91503	163	Group3	Plasma	TTV
607	F1	T3	1471468	Anelloviridae	Alphatorquevirus	Torque teno virus TPK01	72.7165	1.86163	163	Group2	Plasma	TTV
608	F1	T3	1471468	Anelloviridae	Alphatorquevirus	Torque teno virus 14	70.6777	1.84928	163	Group3	Plasma	TTV
609	F1	T3	1471468	Anelloviridae	Alphatorquevirus	Torque teno virus SIA109	69.3185	1.84085	163	Group3	Plasma	TTV
610	F1	T3	2008452	Anelloviridae	Alphatorquevirus	Torque teno virus 4	68.2117	1.83386	163	Group1	Plasma	TTV
611	F1	T3	2008452	Anelloviridae	Alphatorquevirus	Torque teno virus 4	67.7138	1.83068	163	Group1	Plasma	TTV
612	F1	T3	1471468	Anelloviridae	Alphatorquevirus	TTV-HD18	65.9206	1.81902	163	Group3	Plasma	TTV
613	F1	T3	1471468	Anelloviridae	Alphatorquevirus	Torque teno virus 14	63.2022	1.80073	163	Group3	Plasma	TTV
614	F1	T3	1471468	Anelloviridae	Other	TTV-like mini virus	62.5226	1.79604	163	TLMV	Plasma	TTV
615	F1	T3	2008452	Anelloviridae	Alphatorquevirus	Torque teno virus 6	61.2412	1.78704	163	Group2	Plasma	TTV
616	F1	T3	2008452	Anelloviridae	Alphatorquevirus	Torque teno virus 6	58.7517	1.76902	163	Group2	Plasma	TTV
617	F1	T3	2008452	Anelloviridae	Other	Torque teno virus T3PB	58.2538	1.76532	163	Group1	Plasma	TTV
618	F1	T3	2008452	Anelloviridae	Other	Torque teno virus P/1C1	54.7685	1.73853	163	Group1	Plasma	TTV
619	F1	T3	1471468	Anelloviridae	Alphatorquevirus	Torque teno virus tth8	53.6879	1.72988	163	Group5	Plasma	TTV
620	F1	T3	1471468	Anelloviridae	Alphatorquevirus	Torque teno virus tth13	53.0083	1.72434	163	Group5	Plasma	TTV
621	F1	T3	1471468	Anelloviridae	Alphatorquevirus	Torque teno virus CT39F	50.9695	1.70731	163	Group5	Plasma	TTV
622	F1	T3	2008452	Anelloviridae	Alphatorquevirus	Torque teno virus TTV-Hebei-1	50.2875	1.70146	163	Group1	Plasma	TTV
623	F1	T3	2008452	Anelloviridae	Alphatorquevirus	Torque teno virus 10	48.7938	1.68836	163	Group5	Plasma	TTV
624	F1	T3	1471468	Anelloviridae	Alphatorquevirus	Torque teno virus JT33F	48.2511	1.68351	163	Group5	Plasma	TTV
625	F1	T3	1471468	Anelloviridae	Alphatorquevirus	Torque teno virus CT39F	48.2511	1.68351	163	Group5	Plasma	TTV
626	F1	T3	1471468	Anelloviridae	Alphatorquevirus	Torque teno virus 18	46.8919	1.6711	163	Group3	Plasma	TTV
629	F1	T3	1471468	Anelloviridae	Alphatorquevirus	Torque teno virus JA	42.1348	1.62464	163	Group1	Plasma	TTV
630	F1	T3	1471468	Anelloviridae	Alphatorquevirus	Torque teno virus JA	40.096	1.6031	163	Group1	Plasma	TTV
631	F1	T3	1471468	Anelloviridae	Alphatorquevirus	Torque teno virus 12	39.4164	1.59568	163	Group5	Plasma	TTV
632	F1	T3	1471468	Anelloviridae	Betatorquevirus	Torque teno mini virus 1	38.0572	1.58044	163	TTMV	Plasma	TTV
633	F1	T3	1471468	Anelloviridae	Alphatorquevirus	Torque teno virus JA	37.3776	1.57261	163	Group1	Plasma	TTV
634	F1	T3	1471468	Anelloviridae	Alphatorquevirus	Torque teno virus P/1C1	36.0185	1.55653	163	Group1	Plasma	TTV
635	F1	T3	1471468	Anelloviridae	Alphatorquevirus	Torque teno virus JA	36.0185	1.55653	163	Group1	Plasma	TTV
636	F1	T3	2008452	Anelloviridae	Alphatorquevirus	Torque teno virus SIA109	34.8527	1.54224	163	Group3	Plasma	TTV
637	F1	T3	2008452	Anelloviridae	Alphatorquevirus	Torque teno virus TPK01	34.8527	1.54224	163	Group2	Plasma	TTV
639	F1	T3	1471468	Anelloviridae	Alphatorquevirus	Torque teno virus JA	34.6593	1.53982	163	Group1	Plasma	TTV
640	F1	T3	1471468	Anelloviridae	Betatorquevirus	Torque teno mini virus 1	33.3001	1.52245	163	TTMV	Plasma	TTV
641	F1	T3	1471468	Anelloviridae	Alphatorquevirus	Torque teno virus JA	33.3001	1.52245	163	Group1	Plasma	TTV
642	F1	T3	1471468	Anelloviridae	Alphatorquevirus	Torque teno virus JA	33.3001	1.52245	163	Group1	Plasma	TTV
643	F1	T3	1471468	Anelloviridae	Alphatorquevirus	Torque teno virus 12	32.6205	1.51349	163	Group5	Plasma	TTV
644	F1	T3	1471468	Anelloviridae	Alphatorquevirus	Torque teno virus tth4	32.6205	1.51349	163	Group3	Plasma	TTV
645	F1	T3	1471468	Anelloviridae	Alphatorquevirus	Torque teno virus 3	31.2613	1.49501	163	Group1	Plasma	TTV
646	F1	T3	1471468	Anelloviridae	Alphatorquevirus	Torque teno virus JT05F	30.5817	1.48546	163	Group4	Plasma	TTV
647	F1	T3	1471468	Anelloviridae	Alphatorquevirus	Torque teno virus P/1C1	28.5429	1.4555	163	Group1	Plasma	TTV
648	F1	T3	1471468	Anelloviridae	Alphatorquevirus	Torque teno virus JA	28.5429	1.4555	163	Group1	Plasma	TTV
649	F1	T3	1471468	Anelloviridae	Alphatorquevirus	Torque teno virus CT39F	28.5429	1.4555	163	Group5	Plasma	TTV
651	F1	T3	1471468	Anelloviridae	Alphatorquevirus	Torque teno virus P/1C1	27.1837	1.43431	163	Group1	Plasma	TTV
652	F1	T3	1471468	Anelloviridae	Alphatorquevirus	TTV-HD16	27.1837	1.43431	163	Group3	Plasma	TTV
653	F1	T3	2008452	Anelloviridae	Alphatorquevirus	Torque teno virus CT39F	26.8864	1.42953	163	Group5	Plasma	TTV
654	F1	T3	1471468	Anelloviridae	Alphatorquevirus	Torque teno virus P/1C1	26.5041	1.42331	163	Group1	Plasma	TTV
656	F1	T3	1471468	Anelloviridae	Alphatorquevirus	TTV-HD16	26.5041	1.42331	163	Group3	Plasma	TTV
657	F1	T3	1471468	Anelloviridae	Alphatorquevirus	Torque teno virus tth9	25.8246	1.41203	163	Group5	Plasma	TTV
658	F1	T3	2008452	Anelloviridae	Alphatorquevirus	Torque teno virus 18	24.8948	1.39611	163	Group3	Plasma	TTV
659	F1	T3	1471468	Anelloviridae	Alphatorquevirus	TTV-HD16	24.4654	1.38855	163	Group3	Plasma	TTV
660	F1	T3	1471468	Anelloviridae	Alphatorquevirus	TTV-HD16	24.4654	1.38855	163	Group3	Plasma	TTV
661	F1	T3	2008452	Anelloviridae	Alphatorquevirus	TTV-HD18	23.899	1.37838	163	Group3	Plasma	TTV
662	F1	T3	1471468	Anelloviridae	Alphatorquevirus	Torque teno virus CT39F	23.7858	1.37632	163	Group5	Plasma	TTV
664	F1	T3	2008452	Anelloviridae	Other	TTV-like mini virus	23.4011	1.36924	163	TLMV	Plasma	TTV
665	F1	T3	2008452	Anelloviridae	Alphatorquevirus	TTV-HD18	23.4011	1.36924	163	Group3	Plasma	TTV
666	F1	T3	1471468	Anelloviridae	Alphatorquevirus	Torque teno virus JA	23.1062	1.36373	163	Group1	Plasma	TTV
667	F1	T3	1471468	Anelloviridae	Alphatorquevirus	Torque teno virus 24	22.4266	1.35076	163	Group3	Plasma	TTV
668	F1	T3	1471468	Anelloviridae	Alphatorquevirus	TTV-HD16	22.4266	1.35076	163	Group3	Plasma	TTV
669	F1	T3	2008452	Anelloviridae	Other	Torque teno virus JA	22.4053	1.35035	163	Group1	Plasma	TTV
670	F1	T3	1471468	Anelloviridae	Other	Torque teno virus JA	21.747	1.3374	163	Group1	Plasma	TTV
671	F1	T3	2008452	Anelloviridae	Betatorquevirus	Torque teno mini virus 1	21.4095	1.33061	163	TTMV	Plasma	TTV
672	F1	T3	1471468	Anelloviridae	Alphatorquevirus	Torque teno virus 3	21.0674	1.32361	163	Group1	Plasma	TTV
673	F1	T3	2008452	Anelloviridae	Betatorquevirus	Torque teno mini virus 1	19.9158	1.2992	163	TTMV	Plasma	TTV
674	F1	T3	2008452	Anelloviridae	Alphatorquevirus	Torque teno virus tth8	19.4179	1.2882	163	Group5	Plasma	TTV
675	F1	T3	1471468	Anelloviridae	Alphatorquevirus	Torque teno virus 15	18.349	1.26361	163	Group3	Plasma	TTV
676	F1	T3	1471468	Anelloviridae	Alphatorquevirus	TTV-HD15	18.349	1.26361	163	Group5	Plasma	TTV
677	F1	T3	2008452	Anelloviridae	Alphatorquevirus	TTV-HD16	17.9243	1.25344	163	Group3	Plasma	TTV
679	F1	T3	2008452	Anelloviridae	Alphatorquevirus	TTV-HD16	17.4264	1.24121	163	Group3	Plasma	TTV
680	F1	T3	1471468	Anelloviridae	Alphatorquevirus	SEN virus	16.9898	1.23019	163	Group3	Plasma	TTV
681	F1	T3	1471468	Anelloviridae	Alphatorquevirus	Torque teno virus 16	16.9898	1.23019	163	Group3	Plasma	TTV
682	F1	T3	2008452	Anelloviridae	Alphatorquevirus	Torque teno virus tth13	16.9285	1.22862	163	Group5	Plasma	TTV
683	F1	T3	2008452	Anelloviridae	Alphatorquevirus	Torque teno virus CT39F	16.4306	1.21565	163	Group5	Plasma	TTV
684	F1	T3	2008452	Anelloviridae	Alphatorquevirus	Torque teno virus CT39F	16.4306	1.21565	163	Group5	Plasma	TTV
685	F1	T3	1471468	Anelloviridae	Alphatorquevirus	Torque teno virus 16	16.3102	1.21246	163	Group3	Plasma	TTV
686	F1	T3	2008452	Anelloviridae	Alphatorquevirus	Torque teno virus 15	15.9327	1.20229	163	Group3	Plasma	TTV
687	F1	T3	1471468	Anelloviridae	Alphatorquevirus	TTV-HD15	15.6306	1.19398	163	Group5	Plasma	TTV
688	F1	T3	1471468	Anelloviridae	Alphatorquevirus	Torque teno virus 27	14.9511	1.17467	163	Group4	Plasma	TTV
689	F1	T3	1471468	Anelloviridae	Alphatorquevirus	TTV-HD16	14.9511	1.17467	163	Group3	Plasma	TTV
690	F1	T3	2008452	Anelloviridae	Alphatorquevirus	TTV-HD16	14.439	1.15954	163	Group3	Plasma	TTV
691	F1	T3	2008452	Anelloviridae	Alphatorquevirus	TTV-HD16	14.439	1.15954	163	Group3	Plasma	TTV
692	F1	T3	2008452	Anelloviridae	Alphatorquevirus	Torque teno virus 3	13.9411	1.1443	163	Group1	Plasma	TTV
693	F1	T3	2008452	Anelloviridae	Alphatorquevirus	Torque teno virus JT33F	13.9411	1.1443	163	Group5	Plasma	TTV
694	F1	T3	1471468	Anelloviridae	Alphatorquevirus	Torque teno virus 27	13.5919	1.13328	163	Group4	Plasma	TTV
695	F1	T3	2008452	Anelloviridae	Other	TTV-like mini virus	13.4432	1.1285	163	TLMV	Plasma	TTV
696	F1	T3	2008452	Anelloviridae	Alphatorquevirus	Torque teno virus JT05F	13.4432	1.1285	163	Group4	Plasma	TTV
697	F1	T3	2008452	Anelloviridae	Alphatorquevirus	Torque teno virus 24	12.9453	1.11211	163	Group3	Plasma	TTV
698	F1	T3	2008452	Anelloviridae	Alphatorquevirus	Torque teno virus 3	12.9453	1.11211	163	Group1	Plasma	TTV
699	F1	T3	2008452	Anelloviridae	Alphatorquevirus	Torque teno virus tth4	12.9453	1.11211	163	Group3	Plasma	TTV
700	F1	T3	1471468	Anelloviridae	Alphatorquevirus	Torque teno virus 15	12.9123	1.111	163	Group3	Plasma	TTV
701	F1	T3	1471468	Anelloviridae	Alphatorquevirus	TTV-HD16	12.9123	1.111	163	Group3	Plasma	TTV
702	F1	T3	2008452	Anelloviridae	Other	Torque teno virus JA	12.4474	1.09508	163	Group1	Plasma	TTV
703	F1	T3	2008452	Anelloviridae	Alphatorquevirus	Torque teno virus CT39F	12.4474	1.09508	163	Group5	Plasma	TTV
704	F1	T3	1471468	Anelloviridae	Alphatorquevirus	TTV-HD15	12.2327	1.08752	163	Group5	Plasma	TTV
705	F1	T3	2008452	Anelloviridae	Alphatorquevirus	SEN virus	11.9495	1.07735	163	Group3	Plasma	TTV
706	F1	T3	2008452	Anelloviridae	Alphatorquevirus	TTV-HD16	11.9495	1.07735	163	Group3	Plasma	TTV
707	F1	T3	2008452	Anelloviridae	Alphatorquevirus	Torque teno virus JA	11.9495	1.07735	163	Group1	Plasma	TTV
708	F1	T3	2008452	Anelloviridae	Alphatorquevirus	Torque teno virus 15	11.4516	1.05887	163	Group3	Plasma	TTV
710	F1	T3	2008452	Anelloviridae	Alphatorquevirus	Torque teno virus JA	10.9537	1.03956	163	Group1	Plasma	TTV
711	F1	T3	2008452	Anelloviridae	Alphatorquevirus	Torque teno virus JA	10.9537	1.03956	163	Group1	Plasma	TTV
712	F1	T3	1471468	Anelloviridae	Alphatorquevirus	Torque teno virus 17	10.8735	1.03637	163	Group3	Plasma	TTV
713	F1	T3	2008452	Anelloviridae	Alphatorquevirus	Torque teno virus 17	10.4558	1.01936	163	Group3	Plasma	TTV
714	F1	T3	2008452	Anelloviridae	Alphatorquevirus	Torque teno virus JA	10.4558	1.01936	163	Group1	Plasma	TTV
715	F1	T3	2008452	Anelloviridae	Alphatorquevirus	Torque teno virus JA	10.4558	1.01936	163	Group1	Plasma	TTV
716	F1	T3	1471468	Anelloviridae	Alphatorquevirus	TTV-HD17	10.1939	1.00834	163	Group3	Plasma	TTV
717	F1	T3	2008452	Anelloviridae	Alphatorquevirus	Torque teno virus JA	9.95792	0.998169	163	Group1	Plasma	TTV
719	F1	T3	2008452	Anelloviridae	Alphatorquevirus	TTV-HD16	9.95792	0.998169	163	Group3	Plasma	TTV
720	F1	T3	2008452	Anelloviridae	Alphatorquevirus	TTV-HD16	9.95792	0.998169	163	Group3	Plasma	TTV
721	F1	T3	1471468	Anelloviridae	Alphatorquevirus	Torque teno virus JT14F	9.51431	0.978377	163	Group4	Plasma	TTV
722	F1	T3	2008452	Anelloviridae	Alphatorquevirus	Torque teno virus 12	9.46002	0.975892	163	Group5	Plasma	TTV
723	F1	T3	2008452	Anelloviridae	Alphatorquevirus	Torque teno virus 27	9.46002	0.975892	163	Group4	Plasma	TTV
724	F1	T3	2008452	Anelloviridae	Alphatorquevirus	Torque teno virus JA	9.46002	0.975892	163	Group1	Plasma	TTV
726	F1	T3	1471468	Anelloviridae	Alphatorquevirus	Torque teno virus 7	8.83471	0.946193	163	Group2	Plasma	TTV
727	F1	T3	1471468	Anelloviridae	Gammatorquevirus	Torque teno midi virus	8.83471	0.946193	163	TTMDV	Plasma	TTV
728	F1	T3	1471468	Anelloviridae	Alphatorquevirus	Torque teno virus P/1C1	8.83471	0.946193	163	Group1	Plasma	TTV
729	F1	T3	2008452	Anelloviridae	Alphatorquevirus	Torque teno virus 12	8.46423	0.927587	163	Group5	Plasma	TTV
730	F1	T3	2008452	Anelloviridae	Alphatorquevirus	Torque teno virus JT14F	8.46423	0.927587	163	Group4	Plasma	TTV
731	F1	T3	2008452	Anelloviridae	Alphatorquevirus	Torque teno virus P/1C1	8.46423	0.927587	163	Group1	Plasma	TTV
733	F1	T3	2008452	Anelloviridae	Alphatorquevirus	Torque teno virus JA	8.46423	0.927587	163	Group1	Plasma	TTV
734	F1	T3	1471468	Anelloviridae	Other	Torque teno virus 29	8.15512	0.91143	163	Group4	Plasma	TTV
735	F1	T3	1471468	Anelloviridae	Alphatorquevirus	Torque teno virus P/1C1	8.15512	0.91143	163	Group1	Plasma	TTV
737	F1	T3	1471468	Anelloviridae	Betatorquevirus	Torque teno mini virus 4	7.47553	0.873642	163	TTMV	Plasma	TTV
738	F1	T3	1471468	Anelloviridae	Alphatorquevirus	Torque teno virus JT33F	7.47553	0.873642	163	Group5	Plasma	TTV
739	F1	T3	1471468	Anelloviridae	Other	TTV-HD11	7.47553	0.873642	163	Group1	Plasma	TTV
740	F1	T3	1471468	Anelloviridae	Alphatorquevirus	TTV-HD14	7.47553	0.873642	163	Group4	Plasma	TTV
741	F1	T3	1471468	Anelloviridae	Alphatorquevirus	TTV-HD16	7.47553	0.873642	163	Group3	Plasma	TTV
742	F1	T3	2008452	Anelloviridae	Alphatorquevirus	Torque teno virus tth9	7.46844	0.87323	163	Group5	Plasma	TTV
743	F1	T3	1471468	Anelloviridae	Alphatorquevirus	Torque teno virus 29	6.79593	0.832249	163	Group4	Plasma	TTV
744	F1	T3	1471468	Anelloviridae	Alphatorquevirus	TTV-HD11	6.79593	0.832249	163	Group1	Plasma	TTV
745	F1	T3	1471468	Anelloviridae	Alphatorquevirus	TTV-HD18	6.79593	0.832249	163	Group3	Plasma	TTV
746	F1	T3	2008452	Anelloviridae	Alphatorquevirus	Torque teno virus 16	6.47265	0.811082	163	Group3	Plasma	TTV
747	F1	T3	2008452	Anelloviridae	Alphatorquevirus	Torque teno virus 16	6.47265	0.811082	163	Group3	Plasma	TTV
748	F1	T3	2008452	Anelloviridae	Alphatorquevirus	TTV-HD15	6.47265	0.811082	163	Group5	Plasma	TTV
749	F1	T3	2008452	Anelloviridae	Alphatorquevirus	Torque teno virus 27	5.97475	0.77632	163	Group4	Plasma	TTV
750	F1	T3	2008452	Anelloviridae	Other	Torque teno virus JA	5.97475	0.77632	163	Group1	Plasma	TTV
751	F1	T3	2008452	Anelloviridae	Other	Torque teno virus JA	5.97475	0.77632	163	Group1	Plasma	TTV
753	F1	T3	2008452	Anelloviridae	Alphatorquevirus	TTV-HD15	5.97475	0.77632	163	Group5	Plasma	TTV
754	F1	T3	2008452	Anelloviridae	Alphatorquevirus	TTV-HD15	5.47685	0.738531	163	Group5	Plasma	TTV
755	F1	T3	2008452	Anelloviridae	Alphatorquevirus	Torque teno virus P/1C1	4.97896	0.697139	163	Group1	Plasma	TTV
756	F1	T3	2008452	Anelloviridae	Alphatorquevirus	Torque teno virus JA	4.97896	0.697139	163	Group1	Plasma	TTV
757	F1	T3	2008452	Anelloviridae	Alphatorquevirus	Torque teno virus P/1C1	4.97896	0.697139	163	Group1	Plasma	TTV
758	F1	T3	2008452	Anelloviridae	Alphatorquevirus	TTV-HD16	4.97896	0.697139	163	Group3	Plasma	TTV
759	F1	T4	9209	Anelloviridae	Alphatorquevirus	SEN virus	235856	5.37265	219	Group3	Plasma	TTV
760	F1	T4	9209	Anelloviridae	Alphatorquevirus	Torque teno virus 20	154631	5.1893	219	Group3	Plasma	TTV
761	F1	T4	709086	Anelloviridae	Alphatorquevirus	Torque teno virus 3h	150741	5.17823	219	Group3	Plasma	TTV
762	F1	T4	9209	Anelloviridae	Alphatorquevirus	SEN virus	148768	5.17251	219	Group3	Plasma	TTV
763	F1	T4	709086	Anelloviridae	Alphatorquevirus	SEN virus	148275	5.17107	219	Group3	Plasma	TTV
764	F1	T4	9209	Anelloviridae	Alphatorquevirus	Torque teno virus 20	138886	5.14266	219	Group3	Plasma	TTV
765	F1	T4	9209	Anelloviridae	Other	Torque teno virus 19	109892	5.04097	219	Group3	Plasma	TTV
766	F1	T4	709086	Anelloviridae	Alphatorquevirus	SEN virus	88030.2	4.94463	219	Group3	Plasma	TTV
767	F1	T4	709086	Anelloviridae	Alphatorquevirus	Torque teno virus 20	61068.8	4.78582	219	Group3	Plasma	TTV
768	F1	T4	709086	Anelloviridae	Alphatorquevirus	Torque teno virus 20	46943.5	4.67158	219	Group3	Plasma	TTV
769	F1	T4	709086	Anelloviridae	Other	Torque teno virus 19	39151.8	4.59275	219	Group3	Plasma	TTV
770	F1	T4	9209	Anelloviridae	Alphatorquevirus	TTV-HD20	5320.88	3.72598	219	Group3	Plasma	TTV
771	F1	T4	9209	Anelloviridae	Alphatorquevirus	Torque teno virus 3h	4886.52	3.689	219	Group3	Plasma	TTV
772	F1	T4	709086	Anelloviridae	Alphatorquevirus	Torque teno virus 3h	3438.23	3.53633	219	Group3	Plasma	TTV
773	F1	T4	709086	Anelloviridae	Alphatorquevirus	TTV-HD20	3060.28	3.48576	219	Group3	Plasma	TTV
774	F1	T4	709086	Anelloviridae	Alphatorquevirus	TTV-HD20	2943.23	3.46882	219	Group3	Plasma	TTV
775	F1	T4	709086	Anelloviridae	Alphatorquevirus	TTV-HD20	2836.05	3.45271	219	Group3	Plasma	TTV
776	F1	T4	709086	Anelloviridae	Alphatorquevirus	TTV-HD20	1853.09	3.2679	219	Group3	Plasma	TTV
777	F1	T4	709086	Anelloviridae	Alphatorquevirus	TTV-HD20	1846.04	3.26624	219	Group3	Plasma	TTV
778	F1	T4	709086	Anelloviridae	Alphatorquevirus	SEN virus	1837.58	3.26425	219	Group3	Plasma	TTV
779	F1	T4	709086	Anelloviridae	Alphatorquevirus	TTV-HD20	1806.55	3.25685	219	Group3	Plasma	TTV
780	F1	T4	709086	Anelloviridae	Alphatorquevirus	Torque teno virus 8	1004.11	3.00178	219	Group2	Plasma	TTV
781	F1	T4	709086	Anelloviridae	Alphatorquevirus	Torque teno virus 8	967.443	2.98563	219	Group2	Plasma	TTV
782	F1	T4	709086	Anelloviridae	Alphatorquevirus	Torque teno virus 3h	603.594	2.78074	219	Group3	Plasma	TTV
783	F1	T4	709086	Anelloviridae	Alphatorquevirus	Torque teno virus 24	589.491	2.77048	219	Group3	Plasma	TTV
784	F1	T4	709086	Anelloviridae	Alphatorquevirus	SEN virus	418.849	2.62206	219	Group3	Plasma	TTV
785	F1	T4	709086	Anelloviridae	Alphatorquevirus	SEN virus	404.746	2.60718	219	Group3	Plasma	TTV
786	F1	T4	709086	Anelloviridae	Other	Torque teno virus JA	373.721	2.57255	219	Group1	Plasma	TTV
787	F1	T4	709086	Anelloviridae	Other	Torque teno virus JA	363.849	2.56092	219	Group1	Plasma	TTV
788	F1	T4	709086	Anelloviridae	Other	Torque teno virus JA	351.156	2.5455	219	Group1	Plasma	TTV
789	F1	T4	709086	Anelloviridae	Other	SEN virus	324.361	2.51103	219	Group3	Plasma	TTV
790	F1	T4	709086	Anelloviridae	Other	SEN virus	321.541	2.50724	219	Group3	Plasma	TTV
791	F1	T4	709086	Anelloviridae	Other	Torque teno virus JA	239.745	2.37975	219	Group1	Plasma	TTV
792	F1	T4	709086	Anelloviridae	Other	Torque teno virus 3h	217.181	2.33682	219	Group3	Plasma	TTV
793	F1	T4	709086	Anelloviridae	Alphatorquevirus	Torque teno virus 19	205.899	2.31365	219	Group3	Plasma	TTV
794	F1	T4	709086	Anelloviridae	Other	Torque teno virus 19	205.899	2.31365	219	Group3	Plasma	TTV
795	F1	T4	709086	Anelloviridae	Other	Torque teno virus GH1	203.078	2.30766	219	Group1	Plasma	TTV
796	F1	T4	709086	Anelloviridae	Alphatorquevirus	Torque teno virus 19	197.437	2.29543	219	Group3	Plasma	TTV
797	F1	T4	709086	Anelloviridae	Alphatorquevirus	TTV-HD18	193.206	2.28602	219	Group3	Plasma	TTV
798	F1	T4	709086	Anelloviridae	Alphatorquevirus	TTV-HD18	186.155	2.26988	219	Group3	Plasma	TTV
799	F1	T4	709086	Anelloviridae	Alphatorquevirus	Torque teno virus JT03F	152.309	2.18272	219	Group4	Plasma	TTV
800	F1	T4	709086	Anelloviridae	Alphatorquevirus	Torque teno virus 14	145.257	2.16214	219	Group3	Plasma	TTV
801	F1	T4	709086	Anelloviridae	Alphatorquevirus	Torque teno virus 3h	139.616	2.14494	219	Group3	Plasma	TTV
802	F1	T4	709086	Anelloviridae	Alphatorquevirus	Torque teno virus 14	125.514	2.09869	219	Group3	Plasma	TTV
803	F1	T4	709086	Anelloviridae	Other	TTV-HD18	108.59	2.03579	219	Group3	Plasma	TTV
804	F1	T4	709086	Anelloviridae	Other	TTV-HD18	91.6673	1.96221	219	Group3	Plasma	TTV
805	F1	T4	709086	Anelloviridae	Other	Torque teno virus 3h	91.6673	1.96221	219	Group3	Plasma	TTV
806	F1	T4	709086	Anelloviridae	Alphatorquevirus	TTV-HD11	76.1544	1.88169	219	Group1	Plasma	TTV
807	F1	T4	709086	Anelloviridae	Alphatorquevirus	Torque teno virus 24	29.6156	1.47152	219	Group3	Plasma	TTV
808	F1	T4	709086	Anelloviridae	Alphatorquevirus	Torque teno virus 27	18.3335	1.26324	219	Group4	Plasma	TTV
809	F1	T5	2734736	Anelloviridae	Alphatorquevirus	Torque teno virus 3h	1593.94	3.20247	284	Group3	Plasma	TTV
810	F1	T5	602630	Anelloviridae	Alphatorquevirus	Torque teno virus 3h	718.517	2.85644	284	Group3	Plasma	TTV
811	F1	T5	602630	Anelloviridae	Other	TTV-like mini virus	250.568	2.39893	284	TLMV	Plasma	TTV
812	F1	T5	602630	Anelloviridae	Alphatorquevirus	TTV-HD18	243.931	2.38727	284	Group3	Plasma	TTV
813	F1	T5	602630	Anelloviridae	Alphatorquevirus	TTV-HD18	230.656	2.36296	284	Group3	Plasma	TTV
814	F1	T5	602630	Anelloviridae	Other	TTV-like mini virus	99.5636	1.9981	284	TLMV	Plasma	TTV
815	F1	T5	602630	Anelloviridae	Betatorquevirus	Torque teno mini virus 1	49.7818	1.69707	284	TTMV	Plasma	TTV
816	F1	T5	2734736	Anelloviridae	Other	TTV-like mini virus	47.9022	1.68036	284	TLMV	Plasma	TTV
817	F1	T5	2734736	Anelloviridae	Other	TTV-like mini virus	46.0739	1.66346	284	TLMV	Plasma	TTV
818	F1	T5	602630	Anelloviridae	Alphatorquevirus	Torque teno virus TTV-Hebei-1	34.8473	1.54217	284	Group1	Plasma	TTV
819	F1	T5	602630	Anelloviridae	Alphatorquevirus	SEN virus	33.1879	1.52098	284	Group3	Plasma	TTV
820	F1	T5	602630	Anelloviridae	Alphatorquevirus	SEN virus	31.5285	1.4987	284	Group3	Plasma	TTV
821	F1	T5	602630	Anelloviridae	Other	TTV-like mini virus	29.8691	1.47522	284	TLMV	Plasma	TTV
822	F1	T5	602630	Anelloviridae	Alphatorquevirus	Torque teno virus 3h	28.2097	1.4504	284	Group3	Plasma	TTV
823	F1	T5	602630	Anelloviridae	Betatorquevirus	Torque teno mini virus 1	24.8909	1.39604	284	TTMV	Plasma	TTV
824	F1	T5	602630	Anelloviridae	Alphatorquevirus	Torque teno virus 18	21.5721	1.33389	284	Group3	Plasma	TTV
825	F1	T5	602630	Anelloviridae	Other	Torque teno virus 19	19.9127	1.29913	284	Group3	Plasma	TTV
826	F1	T5	602630	Anelloviridae	Alphatorquevirus	Torque teno virus 20	19.9127	1.29913	284	Group3	Plasma	TTV
827	F1	T5	602630	Anelloviridae	Alphatorquevirus	Torque teno virus 20	18.2533	1.26134	284	Group3	Plasma	TTV
828	F1	T5	602630	Anelloviridae	Alphatorquevirus	TTV-HD13	18.2533	1.26134	284	Group1	Plasma	TTV
829	F1	T5	602630	Anelloviridae	Alphatorquevirus	TTV-HD16	16.5939	1.21995	284	Group3	Plasma	TTV
830	F1	T5	602630	Anelloviridae	Alphatorquevirus	TTV-HD16	16.5939	1.21995	284	Group3	Plasma	TTV
831	F1	T5	2734736	Anelloviridae	Other	TTV-like mini virus	13.5296	1.13129	284	TLMV	Plasma	TTV
832	F1	T5	2734736	Anelloviridae	Alphatorquevirus	Torque teno virus 3h	10.6043	1.02548	284	Group3	Plasma	TTV
833	F1	T5	2734736	Anelloviridae	Alphatorquevirus	Torque teno virus SIA109	10.6043	1.02548	284	Group3	Plasma	TTV
834	F1	T5	2734736	Anelloviridae	Alphatorquevirus	SEN virus	6.21632	0.793534	284	Group3	Plasma	TTV
835	F1	T5	2734736	Anelloviridae	Other	Torque teno virus JA	6.21632	0.793534	284	Group1	Plasma	TTV
836	F1	T5	2734736	Anelloviridae	Alphatorquevirus	Torque teno virus TTV-Hebei-1	6.21632	0.793534	284	Group1	Plasma	TTV
837	F1	T5	2734736	Anelloviridae	Alphatorquevirus	SEN virus	5.85066	0.767205	284	Group3	Plasma	TTV
838	F1	T5	2734736	Anelloviridae	Alphatorquevirus	SEN virus	5.85066	0.767205	284	Group3	Plasma	TTV
839	F1	T5	2734736	Anelloviridae	Other	TTV-like mini virus	5.11932	0.709213	284	TLMV	Plasma	TTV
840	F1	T5	2734736	Anelloviridae	Alphatorquevirus	Torque teno virus 8	4.75366	0.677028	284	Group2	Plasma	TTV
841	F1	T5	2734736	Anelloviridae	Other	SEN virus	4.38799	0.642266	284	Group3	Plasma	TTV
842	F1	T5	2734736	Anelloviridae	Alphatorquevirus	TTV-HD16	4.38799	0.642266	284	Group3	Plasma	TTV
843	F1	T5	2734736	Anelloviridae	Other	SEN virus	4.02233	0.604477	284	Group3	Plasma	TTV
844	F1	T5	2734736	Anelloviridae	Alphatorquevirus	TTV-HD16	4.02233	0.604477	284	Group3	Plasma	TTV
845	F1	T5	2734736	Anelloviridae	Betatorquevirus	Torque teno mini virus 1	3.65666	0.563085	284	TTMV	Plasma	TTV
846	F1	T5	2734736	Anelloviridae	Alphatorquevirus	Torque teno virus 8	3.65666	0.563085	284	Group2	Plasma	TTV
847	F1	T5	2734736	Anelloviridae	Alphatorquevirus	TTV-HD16	3.65666	0.563085	284	Group3	Plasma	TTV
848	F1	T6	1648526	Anelloviridae	Alphatorquevirus	SEN virus	12560.9	4.09902	345	Group3	Plasma	TTV
849	F1	T6	1510336	Anelloviridae	Alphatorquevirus	SEN virus	10329.5	4.01408	345	Group3	Plasma	TTV
850	F1	T6	1648526	Anelloviridae	Other	SEN virus	9316.81	3.96927	345	Group3	Plasma	TTV
851	F1	T6	1510336	Anelloviridae	Other	SEN virus	8449.11	3.92681	345	Group3	Plasma	TTV
852	F1	T6	1510336	Anelloviridae	Alphatorquevirus	TTV-HD18	3850.8	3.58555	345	Group3	Plasma	TTV
853	F1	T6	1648526	Anelloviridae	Alphatorquevirus	TTV-HD18	3329.64	3.5224	345	Group3	Plasma	TTV
854	F1	T6	1510336	Anelloviridae	Other	TTV-like mini virus	2768.26	3.44221	345	TLMV	Plasma	TTV
855	F1	T6	1648526	Anelloviridae	Other	TTV-like mini virus	2524.68	3.40221	345	TLMV	Plasma	TTV
856	F1	T6	1510336	Anelloviridae	Alphatorquevirus	TTV-HD11	2417.34	3.38334	345	Group1	Plasma	TTV
857	F1	T6	1510336	Anelloviridae	Alphatorquevirus	TTV-HD18	2341.2	3.36944	345	Group3	Plasma	TTV
858	F1	T6	1510336	Anelloviridae	Alphatorquevirus	Torque teno virus tth4	2312.73	3.36413	345	Group3	Plasma	TTV
859	F1	T6	1648526	Anelloviridae	Alphatorquevirus	Torque teno virus tth4	2308.12	3.36326	345	Group3	Plasma	TTV
860	F1	T6	1648526	Anelloviridae	Alphatorquevirus	TTV-HD18	2198.33	3.34209	345	Group3	Plasma	TTV
861	F1	T6	1648526	Anelloviridae	Alphatorquevirus	TTV-HD11	2143.13	3.33105	345	Group1	Plasma	TTV
862	F1	T6	1648526	Anelloviridae	Other	SEN virus	879.574	2.94427	345	Group3	Plasma	TTV
863	F1	T6	1510336	Anelloviridae	Alphatorquevirus	Torque teno virus SIA109	729.639	2.86311	345	Group3	Plasma	TTV
864	F1	T6	1510336	Anelloviridae	Other	Torque teno virus 3h	701.831	2.84623	345	Group3	Plasma	TTV
865	F1	T6	1510336	Anelloviridae	Betatorquevirus	Torque teno mini virus 7	661.442	2.82049	345	TTMV	Plasma	TTV
866	F1	T6	1510336	Anelloviridae	Betatorquevirus	Torque teno mini virus 7	653.497	2.81524	345	TTMV	Plasma	TTV
867	F1	T6	1648526	Anelloviridae	Betatorquevirus	Torque teno mini virus 7	618.128	2.79108	345	TTMV	Plasma	TTV
868	F1	T6	1648526	Anelloviridae	Betatorquevirus	Torque teno mini virus 7	609.029	2.78464	345	TTMV	Plasma	TTV
869	F1	T6	1648526	Anelloviridae	Other	Torque teno virus 19	590.224	2.77102	345	Group3	Plasma	TTV
870	F1	T6	1510336	Anelloviridae	Other	Torque teno virus 19	557.492	2.74624	345	Group3	Plasma	TTV
871	F1	T6	1648526	Anelloviridae	Other	TTV-like mini virus	522.285	2.71791	345	TLMV	Plasma	TTV
872	F1	T6	1648526	Anelloviridae	Alphatorquevirus	Torque teno virus 7	519.252	2.71538	345	Group2	Plasma	TTV
873	F1	T6	1648526	Anelloviridae	Alphatorquevirus	SEN virus	518.645	2.71487	345	Group3	Plasma	TTV
874	F1	T6	1648526	Anelloviridae	Alphatorquevirus	Torque teno virus SIA109	516.825	2.71334	345	Group3	Plasma	TTV
875	F1	T6	1648526	Anelloviridae	Alphatorquevirus	Torque teno virus 7	511.973	2.70925	345	Group2	Plasma	TTV
876	F1	T6	1510336	Anelloviridae	Alphatorquevirus	SEN virus	480.688	2.68186	345	Group3	Plasma	TTV
877	F1	T6	1510336	Anelloviridae	Other	SEN virus	472.08	2.67402	345	Group3	Plasma	TTV
878	F1	T6	1510336	Anelloviridae	Other	TTV-like mini virus	434.34	2.63783	345	TLMV	Plasma	TTV
879	F1	T6	1648526	Anelloviridae	Other	TTV-like mini virus	393.685	2.59515	345	TLMV	Plasma	TTV
880	F1	T6	1510336	Anelloviridae	Other	TTV-like mini virus	382.696	2.58285	345	TLMV	Plasma	TTV
881	F1	T6	1510336	Anelloviridae	Other	Torque teno virus 3h	372.765	2.57143	345	Group3	Plasma	TTV
882	F1	T6	1648526	Anelloviridae	Other	Torque teno virus 3h	341.517	2.53341	345	Group3	Plasma	TTV
883	F1	T6	1510336	Anelloviridae	Alphatorquevirus	Torque teno virus 7	333.038	2.52249	345	Group2	Plasma	TTV
884	F1	T6	1510336	Anelloviridae	Alphatorquevirus	Torque teno virus 7	323.107	2.50935	345	Group2	Plasma	TTV
885	F1	T6	1648526	Anelloviridae	Other	Torque teno virus JA	241.428	2.38279	345	Group1	Plasma	TTV
886	F1	T6	1510336	Anelloviridae	Alphatorquevirus	Torque teno virus 24	222.467	2.34727	345	Group3	Plasma	TTV
887	F1	T6	1648526	Anelloviridae	Other	Torque teno virus 3h	217.77	2.338	345	Group3	Plasma	TTV
888	F1	T6	1510336	Anelloviridae	Other	TTV-like mini virus	213.198	2.32878	345	TLMV	Plasma	TTV
889	F1	T6	1648526	Anelloviridae	Alphatorquevirus	Torque teno virus 24	200.179	2.30142	345	Group3	Plasma	TTV
890	F1	T6	1648526	Anelloviridae	Alphatorquevirus	Torque teno virus 3h	192.9	2.28533	345	Group3	Plasma	TTV
891	F1	T6	1510336	Anelloviridae	Other	Torque teno virus 19	160.229	2.20474	345	Group3	Plasma	TTV
892	F1	T6	1510336	Anelloviridae	Alphatorquevirus	SEN virus	150.298	2.17695	345	Group3	Plasma	TTV
893	F1	T6	1648526	Anelloviridae	Other	TTV-like mini virus	149.831	2.1756	345	TLMV	Plasma	TTV
894	F1	T6	1648526	Anelloviridae	Other	Torque teno virus 19	149.831	2.1756	345	Group3	Plasma	TTV
895	F1	T6	1648526	Anelloviridae	Alphatorquevirus	TTV-HD18	140.732	2.14839	345	Group3	Plasma	TTV
896	F1	T6	1648526	Anelloviridae	Other	Torque teno virus JA	137.699	2.13893	345	Group1	Plasma	TTV
897	F1	T6	1510336	Anelloviridae	Other	TTV-like mini virus	123.814	2.09277	345	TLMV	Plasma	TTV
898	F1	T6	1510336	Anelloviridae	Alphatorquevirus	TTV-HD16	110.571	2.04364	345	Group3	Plasma	TTV
899	F1	T6	1510336	Anelloviridae	Other	Torque teno virus JA	109.247	2.03841	345	Group1	Plasma	TTV
900	F1	T6	1510336	Anelloviridae	Alphatorquevirus	TTV-HD18	109.247	2.03841	345	Group3	Plasma	TTV
901	F1	T6	1648526	Anelloviridae	Alphatorquevirus	Torque teno virus 18	106.762	2.02842	345	Group3	Plasma	TTV
902	F1	T6	1510336	Anelloviridae	Alphatorquevirus	TTV-HD16	103.288	2.01405	345	Group3	Plasma	TTV
903	F1	T6	1510336	Anelloviridae	Alphatorquevirus	TTV-HD16	97.3293	1.98824	345	Group3	Plasma	TTV
904	F1	T6	1510336	Anelloviridae	Alphatorquevirus	TTV-HD16	97.3293	1.98824	345	Group3	Plasma	TTV
905	F1	T6	1510336	Anelloviridae	Alphatorquevirus	Torque teno virus 18	94.0188	1.97321	345	Group3	Plasma	TTV
906	F1	T6	1648526	Anelloviridae	Other	TTV-like mini virus	92.8102	1.9676	345	TLMV	Plasma	TTV
907	F1	T6	1648526	Anelloviridae	Alphatorquevirus	TTV-HD16	89.7772	1.95317	345	Group3	Plasma	TTV
908	F1	T6	1510336	Anelloviridae	Alphatorquevirus	TTV-HD16	88.722	1.94803	345	Group3	Plasma	TTV
909	F1	T6	1648526	Anelloviridae	Betatorquevirus	Torque teno mini virus 8	84.9244	1.92903	345	TTMV	Plasma	TTV
910	F1	T6	1510336	Anelloviridae	Alphatorquevirus	TTV-HD16	82.763	1.91784	345	Group3	Plasma	TTV
911	F1	T6	1510336	Anelloviridae	Betatorquevirus	Torque teno mini virus 5	79.4525	1.90011	345	TTMV	Plasma	TTV
912	F1	T6	1510336	Anelloviridae	Betatorquevirus	Torque teno mini virus 8	76.142	1.88162	345	TTMV	Plasma	TTV
913	F1	T6	1510336	Anelloviridae	Other	TTV-like mini virus	73.4936	1.86625	345	TLMV	Plasma	TTV
914	F1	T6	1648526	Anelloviridae	Alphatorquevirus	TTV-HD16	70.9725	1.85109	345	Group3	Plasma	TTV
915	F1	T6	1510336	Anelloviridae	Betatorquevirus	Torque teno mini virus 5	70.8452	1.85031	345	TTMV	Plasma	TTV
916	F1	T6	1648526	Anelloviridae	Betatorquevirus	Torque teno mini virus 8	70.3659	1.84736	345	TTMV	Plasma	TTV
917	F1	T6	1510336	Anelloviridae	Betatorquevirus	Torque teno mini virus 8	70.1831	1.84623	345	TTMV	Plasma	TTV
918	F1	T6	1648526	Anelloviridae	Other	TTV-like mini virus	68.5461	1.83598	345	TLMV	Plasma	TTV
919	F1	T6	1648526	Anelloviridae	Alphatorquevirus	TTV-HD16	65.5131	1.81633	345	Group3	Plasma	TTV
920	F1	T6	1648526	Anelloviridae	Other	TTV-HD11	62.4801	1.79574	345	Group1	Plasma	TTV
921	F1	T6	1648526	Anelloviridae	Betatorquevirus	Torque teno mini virus 5	61.8735	1.7915	345	TTMV	Plasma	TTV
922	F1	T6	1648526	Anelloviridae	Alphatorquevirus	Torque teno virus 3h	61.2669	1.78723	345	Group3	Plasma	TTV
923	F1	T6	1648526	Anelloviridae	Other	Torque teno virus JA	60.6603	1.7829	345	Group1	Plasma	TTV
924	F1	T6	1648526	Anelloviridae	Alphatorquevirus	TTV-HD16	60.0536	1.77854	345	Group3	Plasma	TTV
925	F1	T6	1648526	Anelloviridae	Other	TTV-like mini virus	58.8404	1.76968	345	TLMV	Plasma	TTV
926	F1	T6	1648526	Anelloviridae	Betatorquevirus	Torque teno mini virus 5	57.0206	1.75603	345	TTMV	Plasma	TTV
927	F1	T6	1648526	Anelloviridae	Alphatorquevirus	TTV-HD16	56.414	1.75139	345	Group3	Plasma	TTV
928	F1	T6	1510336	Anelloviridae	Other	TTV-HD18	56.2789	1.75035	345	Group3	Plasma	TTV
929	F1	T6	1648526	Anelloviridae	Alphatorquevirus	Torque teno virus 10	55.8074	1.74669	345	Group5	Plasma	TTV
930	F1	T6	1510336	Anelloviridae	Alphatorquevirus	Torque teno virus 3h	55.6168	1.74521	345	Group3	Plasma	TTV
931	F1	T6	1648526	Anelloviridae	Alphatorquevirus	TTV-HD16	52.1678	1.7174	345	Group3	Plasma	TTV
932	F1	T6	1510336	Anelloviridae	Other	Torque teno virus JA	51.6441	1.71302	345	Group1	Plasma	TTV
933	F1	T6	1510336	Anelloviridae	Other	TTV-like mini virus	51.6441	1.71302	345	TLMV	Plasma	TTV
934	F1	T6	1648526	Anelloviridae	Betatorquevirus	Torque teno mini virus 6	51.5612	1.71232	345	TTMV	Plasma	TTV
935	F1	T6	1510336	Anelloviridae	Betatorquevirus	Torque teno mini virus 6	49.6578	1.69599	345	TTMV	Plasma	TTV
936	F1	T6	1510336	Anelloviridae	Alphatorquevirus	Torque teno virus 3	49.6578	1.69599	345	Group1	Plasma	TTV
937	F1	T6	1510336	Anelloviridae	Other	TTV-HD11	48.3336	1.68425	345	Group1	Plasma	TTV
938	F1	T6	1510336	Anelloviridae	Betatorquevirus	Torque teno mini virus 6	44.361	1.647	345	TTMV	Plasma	TTV
939	F1	T6	1648526	Anelloviridae	Betatorquevirus	Torque teno mini virus 6	43.6754	1.64024	345	TTMV	Plasma	TTV
940	F1	T6	1510336	Anelloviridae	Alphatorquevirus	TTV-HD16	43.0368	1.63384	345	Group3	Plasma	TTV
941	F1	T6	1648526	Anelloviridae	Alphatorquevirus	TTV-HD16	41.8556	1.62175	345	Group3	Plasma	TTV
942	F1	T6	1510336	Anelloviridae	Alphatorquevirus	Torque teno virus 3	41.7126	1.62027	345	Group1	Plasma	TTV
943	F1	T6	1510336	Anelloviridae	Alphatorquevirus	Torque teno virus CT30F	41.7126	1.62027	345	Group4	Plasma	TTV
944	F1	T6	1648526	Anelloviridae	Betatorquevirus	Torque teno mini virus 1	41.249	1.61541	345	TTMV	Plasma	TTV
945	F1	T6	1510336	Anelloviridae	Other	Torque teno virus JA	41.0505	1.61332	345	Group1	Plasma	TTV
946	F1	T6	1648526	Anelloviridae	Alphatorquevirus	SEN virus	40.6424	1.60898	345	Group3	Plasma	TTV
947	F1	T6	1648526	Anelloviridae	Other	TTV-HD18	40.0358	1.60245	345	Group3	Plasma	TTV
948	F1	T6	1648526	Anelloviridae	Alphatorquevirus	Torque teno virus TTV-Hebei-1	38.8226	1.58908	345	Group1	Plasma	TTV
949	F1	T6	1510336	Anelloviridae	Alphatorquevirus	Torque teno virus 28	38.4021	1.58435	345	Group4	Plasma	TTV
950	F1	T6	1648526	Anelloviridae	Alphatorquevirus	Torque teno virus 3	36.3962	1.56106	345	Group1	Plasma	TTV
951	F1	T6	1510336	Anelloviridae	Alphatorquevirus	Torque teno virus TTV-Hebei-1	34.4294	1.53693	345	Group1	Plasma	TTV
952	F1	T6	1510336	Anelloviridae	Alphatorquevirus	Torque teno virus 3h	33.7673	1.5285	345	Group3	Plasma	TTV
953	F1	T6	1648526	Anelloviridae	Alphatorquevirus	SEN virus	32.7565	1.5153	345	Group3	Plasma	TTV
954	F1	T6	1510336	Anelloviridae	Alphatorquevirus	SEN virus	32.4431	1.51112	345	Group3	Plasma	TTV
955	F1	T6	1648526	Anelloviridae	Alphatorquevirus	Torque teno virus CT30F	32.1499	1.50718	345	Group4	Plasma	TTV
956	F1	T6	1648526	Anelloviridae	Alphatorquevirus	Torque teno virus P/1C1	31.5433	1.49891	345	Group1	Plasma	TTV
957	F1	T6	1648526	Anelloviridae	Betatorquevirus	Torque teno mini virus 1	30.9367	1.49047	345	TTMV	Plasma	TTV
958	F1	T6	1510336	Anelloviridae	Alphatorquevirus	Torque teno virus 3h	30.4568	1.48368	345	Group3	Plasma	TTV
959	F1	T6	1648526	Anelloviridae	Alphatorquevirus	Torque teno virus 3	28.5103	1.455	345	Group1	Plasma	TTV
960	F1	T6	1510336	Anelloviridae	Alphatorquevirus	TTV-HD16	28.4705	1.45439	345	Group3	Plasma	TTV
961	F1	T6	1510336	Anelloviridae	Betatorquevirus	Torque teno mini virus 1	27.8084	1.44418	345	TTMV	Plasma	TTV
962	F1	T6	1510336	Anelloviridae	Alphatorquevirus	Torque teno virus 28	27.8084	1.44418	345	Group4	Plasma	TTV
963	F1	T6	1648526	Anelloviridae	Betatorquevirus	Torque teno mini virus ALA22	27.2971	1.43612	345	TTMV	Plasma	TTV
964	F1	T6	1510336	Anelloviridae	Alphatorquevirus	Torque teno virus 10	27.1463	1.43371	345	Group5	Plasma	TTV
965	F1	T6	1510336	Anelloviridae	Alphatorquevirus	Torque teno virus P/1C1	26.4842	1.42299	345	Group1	Plasma	TTV
967	F1	T6	1648526	Anelloviridae	Betatorquevirus	Torque teno mini virus ALA22	24.8707	1.39569	345	TTMV	Plasma	TTV
968	F1	T6	1648526	Anelloviridae	Alphatorquevirus	Torque teno virus 28	24.2641	1.38496	345	Group4	Plasma	TTV
969	F1	T6	1648526	Anelloviridae	Alphatorquevirus	Torque teno virus 8	24.2641	1.38496	345	Group2	Plasma	TTV
970	F1	T6	1648526	Anelloviridae	Alphatorquevirus	Torque teno virus 3h	24.2641	1.38496	345	Group3	Plasma	TTV
971	F1	T6	1648526	Anelloviridae	Alphatorquevirus	SEN virus	23.6575	1.37397	345	Group3	Plasma	TTV
972	F1	T6	1510336	Anelloviridae	Betatorquevirus	Torque teno mini virus ALA22	23.1737	1.36499	345	TTMV	Plasma	TTV
973	F1	T6	1510336	Anelloviridae	Alphatorquevirus	Torque teno virus 8	21.8494	1.33944	345	Group2	Plasma	TTV
974	F1	T6	1648526	Anelloviridae	Alphatorquevirus	Torque teno virus 8	21.8377	1.33921	345	Group2	Plasma	TTV
975	F1	T6	1648526	Anelloviridae	Alphatorquevirus	TTV-HD16	21.2311	1.32697	345	Group3	Plasma	TTV
976	F1	T6	1510336	Anelloviridae	Betatorquevirus	Torque teno mini virus 1	21.1873	1.32608	345	TTMV	Plasma	TTV
977	F1	T6	1648526	Anelloviridae	Alphatorquevirus	Torque teno virus 28	20.6245	1.31438	345	Group4	Plasma	TTV
978	F1	T6	1648526	Anelloviridae	Alphatorquevirus	TTV-HD16	20.0179	1.30142	345	Group3	Plasma	TTV
979	F1	T6	1510336	Anelloviridae	Betatorquevirus	Torque teno mini virus ALA22	19.201	1.28332	345	TTMV	Plasma	TTV
980	F1	T6	1510336	Anelloviridae	Alphatorquevirus	Torque teno virus 10	19.201	1.28332	345	Group5	Plasma	TTV
981	F1	T6	1510336	Anelloviridae	Alphatorquevirus	Torque teno virus 8	18.5389	1.26808	345	Group2	Plasma	TTV
982	F1	T6	1648526	Anelloviridae	Alphatorquevirus	TTV-HD16	18.1981	1.26003	345	Group3	Plasma	TTV
983	F1	T6	1510336	Anelloviridae	Alphatorquevirus	Torque teno virus 27	17.8768	1.25229	345	Group4	Plasma	TTV
984	F1	T6	1510336	Anelloviridae	Alphatorquevirus	TTV-HD13	17.2147	1.2359	345	Group1	Plasma	TTV
985	F1	T6	1648526	Anelloviridae	Alphatorquevirus	TTV-HD13	16.9849	1.23006	345	Group1	Plasma	TTV
986	F1	T6	1648526	Anelloviridae	Alphatorquevirus	TTV-HD14	16.9849	1.23006	345	Group4	Plasma	TTV
987	F1	T6	1510336	Anelloviridae	Alphatorquevirus	SEN virus	16.5526	1.21887	345	Group3	Plasma	TTV
988	F1	T6	1648526	Anelloviridae	Other	Torque teno virus 1	16.3783	1.21427	345	Group1	Plasma	TTV
989	F1	T6	1648526	Anelloviridae	Alphatorquevirus	Torque teno virus 3h	16.3783	1.21427	345	Group3	Plasma	TTV
990	F1	T6	1510336	Anelloviridae	Alphatorquevirus	Torque teno virus 20	15.8905	1.20114	345	Group3	Plasma	TTV
991	F1	T6	1510336	Anelloviridae	Other	Torque teno virus JA	15.8905	1.20114	345	Group1	Plasma	TTV
992	F1	T6	1510336	Anelloviridae	Other	TTV-like mini virus	15.8905	1.20114	345	TLMV	Plasma	TTV
993	F1	T6	1510336	Anelloviridae	Alphatorquevirus	Torque teno virus 29	14.5663	1.16335	345	Group4	Plasma	TTV
994	F1	T6	1648526	Anelloviridae	Alphatorquevirus	Torque teno virus 10	14.5585	1.16312	345	Group5	Plasma	TTV
995	F1	T6	1648526	Anelloviridae	Alphatorquevirus	Torque teno virus 29	14.5585	1.16312	345	Group4	Plasma	TTV
996	F1	T6	1648526	Anelloviridae	Other	Torque teno virus P/1C1	14.5585	1.16312	345	Group1	Plasma	TTV
997	F1	T6	1648526	Anelloviridae	Alphatorquevirus	TTV-HD13	14.5585	1.16312	345	Group1	Plasma	TTV
998	F1	T6	1648526	Anelloviridae	Alphatorquevirus	Torque teno virus 27	13.9519	1.14463	345	Group4	Plasma	TTV
999	F1	T6	1648526	Anelloviridae	Alphatorquevirus	TTV-HD14	13.9519	1.14463	345	Group4	Plasma	TTV
1000	F1	T6	1648526	Anelloviridae	Alphatorquevirus	Torque teno virus 10	13.3453	1.12533	345	Group5	Plasma	TTV
1001	F1	T6	1648526	Anelloviridae	Alphatorquevirus	Torque teno virus 27	13.3453	1.12533	345	Group4	Plasma	TTV
1002	F1	T6	1648526	Anelloviridae	Other	Torque teno virus JA	13.3453	1.12533	345	Group1	Plasma	TTV
1003	F1	T6	1648526	Anelloviridae	Alphatorquevirus	TTV-HD16	13.3453	1.12533	345	Group3	Plasma	TTV
1004	F1	T6	1510336	Anelloviridae	Other	TTV-HD18	13.2421	1.12196	345	Group3	Plasma	TTV
1005	F1	T6	1510336	Anelloviridae	Alphatorquevirus	TTV-HD16	13.2421	1.12196	345	Group3	Plasma	TTV
1006	F1	T6	1510336	Anelloviridae	Alphatorquevirus	TTV-HD16	13.2421	1.12196	345	Group3	Plasma	TTV
1007	F1	T6	1648526	Anelloviridae	Alphatorquevirus	Torque teno virus 20	12.7387	1.10512	345	Group3	Plasma	TTV
1008	F1	T6	1648526	Anelloviridae	Other	TTV-HD18	12.7387	1.10512	345	Group3	Plasma	TTV
1009	F1	T6	1510336	Anelloviridae	Alphatorquevirus	Torque teno virus 15	12.58	1.09968	345	Group3	Plasma	TTV
1010	F1	T6	1510336	Anelloviridae	Alphatorquevirus	Torque teno virus 27	12.58	1.09968	345	Group4	Plasma	TTV
1011	F1	T6	1510336	Anelloviridae	Other	Torque teno virus P/1C1	12.58	1.09968	345	Group1	Plasma	TTV
1012	F1	T6	1648526	Anelloviridae	Alphatorquevirus	TTV-HD13	12.1321	1.08393	345	Group1	Plasma	TTV
1013	F1	T6	1510336	Anelloviridae	Alphatorquevirus	TTV-HD14	11.9179	1.0762	345	Group4	Plasma	TTV
1014	F1	T6	1510336	Anelloviridae	Alphatorquevirus	TTV-HD14	11.2558	1.05138	345	Group4	Plasma	TTV
1015	F1	T6	1648526	Anelloviridae	Alphatorquevirus	Torque teno virus 24	10.9188	1.03818	345	Group3	Plasma	TTV
1016	F1	T6	1648526	Anelloviridae	Alphatorquevirus	TTV-HD14	10.9188	1.03818	345	Group4	Plasma	TTV
1017	F1	T6	1648526	Anelloviridae	Alphatorquevirus	TTV-HD14	10.9188	1.03818	345	Group4	Plasma	TTV
1018	F1	T6	1510336	Anelloviridae	Other	TTV-like mini virus	10.5937	1.02505	345	TLMV	Plasma	TTV
1019	F1	T6	1510336	Anelloviridae	Alphatorquevirus	TTV-HD14	10.5937	1.02505	345	Group4	Plasma	TTV
1020	F1	T6	1648526	Anelloviridae	Alphatorquevirus	Torque teno virus 1	10.3122	1.01335	345	Group1	Plasma	TTV
1021	F1	T6	1648526	Anelloviridae	Other	Torque teno virus GH1	10.3122	1.01335	345	Group1	Plasma	TTV
1022	F1	T6	1510336	Anelloviridae	Alphatorquevirus	Torque teno virus 17	9.93156	0.997018	345	Group3	Plasma	TTV
1023	F1	T6	1648526	Anelloviridae	Alphatorquevirus	Torque teno virus 1	9.70564	0.987024	345	Group1	Plasma	TTV
1024	F1	T6	1648526	Anelloviridae	Other	Torque teno virus JA	9.70564	0.987024	345	Group1	Plasma	TTV
1025	F1	T6	1510336	Anelloviridae	Alphatorquevirus	Torque teno virus 1	9.26946	0.967054	345	Group1	Plasma	TTV
1026	F1	T6	1510336	Anelloviridae	Alphatorquevirus	Torque teno virus 10	9.26946	0.967054	345	Group5	Plasma	TTV
1027	F1	T6	1510336	Anelloviridae	Alphatorquevirus	Torque teno virus 3h	9.26946	0.967054	345	Group3	Plasma	TTV
1028	F1	T6	1510336	Anelloviridae	Alphatorquevirus	TTV-HD13	9.26946	0.967054	345	Group1	Plasma	TTV
1029	F1	T6	1510336	Anelloviridae	Alphatorquevirus	Torque teno virus 19	8.60736	0.93487	345	Group3	Plasma	TTV
1030	F1	T6	1510336	Anelloviridae	Alphatorquevirus	Torque teno virus 24	8.60736	0.93487	345	Group3	Plasma	TTV
1031	F1	T6	1510336	Anelloviridae	Other	Torque teno virus 29	8.60736	0.93487	345	Group4	Plasma	TTV
1032	F1	T6	1510336	Anelloviridae	Alphatorquevirus	TTV-HD16	7.94525	0.900108	345	Group3	Plasma	TTV
1033	F1	T6	1648526	Anelloviridae	Alphatorquevirus	TTV-HD14	7.88583	0.896848	345	Group4	Plasma	TTV
1034	F1	T6	1648526	Anelloviridae	Alphatorquevirus	TTV-HD14	7.88583	0.896848	345	Group4	Plasma	TTV
1035	F1	T6	1510336	Anelloviridae	Alphatorquevirus	Torque teno virus 15	7.28315	0.862319	345	Group3	Plasma	TTV
1036	F1	T6	1510336	Anelloviridae	Alphatorquevirus	Torque teno virus 19	7.28315	0.862319	345	Group3	Plasma	TTV
1037	F1	T6	1510336	Anelloviridae	Alphatorquevirus	TTV-HD14	7.28315	0.862319	345	Group4	Plasma	TTV
1038	F1	T6	1510336	Anelloviridae	Alphatorquevirus	TTV-HD14	7.28315	0.862319	345	Group4	Plasma	TTV
1039	F1	T6	1648526	Anelloviridae	Alphatorquevirus	Torque teno virus 27	7.27923	0.862085	345	Group4	Plasma	TTV
1040	F1	T6	1648526	Anelloviridae	Alphatorquevirus	Torque teno virus 17	6.67263	0.824297	345	Group3	Plasma	TTV
1041	F1	T6	1648526	Anelloviridae	Alphatorquevirus	Torque teno virus 19	6.67263	0.824297	345	Group3	Plasma	TTV
1042	F1	T6	1648526	Anelloviridae	Other	Torque teno virus 29	6.67263	0.824297	345	Group4	Plasma	TTV
1043	F1	T6	1510336	Anelloviridae	Alphatorquevirus	Torque teno virus 1	6.62104	0.820926	345	Group1	Plasma	TTV
1044	F1	T6	1510336	Anelloviridae	Other	Torque teno virus 29	6.62104	0.820926	345	Group4	Plasma	TTV
1045	F1	T6	1510336	Anelloviridae	Other	Torque teno virus JA	6.62104	0.820926	345	Group1	Plasma	TTV
1046	F1	T6	1510336	Anelloviridae	Alphatorquevirus	Torque teno virus JA	6.62104	0.820926	345	Group1	Plasma	TTV
1047	F1	T6	1510336	Anelloviridae	Alphatorquevirus	Torque teno virus P/1C1	6.62104	0.820926	345	Group1	Plasma	TTV
1048	F1	T6	1510336	Anelloviridae	Alphatorquevirus	TTV-HD16	6.62104	0.820926	345	Group3	Plasma	TTV
1049	F1	T6	1648526	Anelloviridae	Other	Torque teno virus 29	6.06603	0.782904	345	Group4	Plasma	TTV
1050	F1	T6	1648526	Anelloviridae	Alphatorquevirus	Torque teno virus CT39F	6.06603	0.782904	345	Group5	Plasma	TTV
1051	F1	T6	1648526	Anelloviridae	Alphatorquevirus	Torque teno virus JA	6.06603	0.782904	345	Group1	Plasma	TTV
1052	F1	T6	1648526	Anelloviridae	Alphatorquevirus	TTV-HD14	6.06603	0.782904	345	Group4	Plasma	TTV
1053	F2	T1	1522593	Anelloviridae	Alphatorquevirus	TTV-HD18	23829.1	4.37711	58	Group3	Plasma	TTV
1054	F2	T1	1363149	Anelloviridae	Alphatorquevirus	TTV-HD18	16563.1	4.21914	58	Group3	Plasma	TTV
1055	F2	T1	1522593	Anelloviridae	Alphatorquevirus	TTV-HD16	14665.8	4.1663	58	Group3	Plasma	TTV
1056	F2	T1	1522593	Anelloviridae	Alphatorquevirus	TTV-HD16	14313.1	4.15573	58	Group3	Plasma	TTV
1057	F2	T1	1522593	Anelloviridae	Alphatorquevirus	TTV-HD18	13866.5	4.14197	58	Group3	Plasma	TTV
1058	F2	T1	1363149	Anelloviridae	Alphatorquevirus	TTV-HD16	12605.4	4.10056	58	Group3	Plasma	TTV
1059	F2	T1	1363149	Anelloviridae	Alphatorquevirus	TTV-HD18	12031.7	4.08033	58	Group3	Plasma	TTV
1060	F2	T1	1363149	Anelloviridae	Alphatorquevirus	TTV-HD16	11131.6	4.04656	58	Group3	Plasma	TTV
1061	F2	T1	1522593	Anelloviridae	Alphatorquevirus	TTV-HD16	10514.3	4.02178	58	Group3	Plasma	TTV
1062	F2	T1	1522593	Anelloviridae	Alphatorquevirus	TTV-HD16	9745.87	3.98882	58	Group3	Plasma	TTV
1063	F2	T1	1522593	Anelloviridae	Alphatorquevirus	TTV-HD16	9744.56	3.98876	58	Group3	Plasma	TTV
1064	F2	T1	1522593	Anelloviridae	Alphatorquevirus	TTV-HD16	8534.78	3.93119	58	Group3	Plasma	TTV
1065	F2	T1	1363149	Anelloviridae	Alphatorquevirus	TTV-HD16	8409.21	3.92475	58	Group3	Plasma	TTV
1066	F2	T1	1363149	Anelloviridae	Alphatorquevirus	TTV-HD16	7709.36	3.88702	58	Group3	Plasma	TTV
1067	F2	T1	1363149	Anelloviridae	Alphatorquevirus	TTV-HD16	7494.41	3.87474	58	Group3	Plasma	TTV
1068	F2	T1	1363149	Anelloviridae	Other	SEN virus	7278.73	3.86206	58	Group3	Plasma	TTV
1069	F2	T1	1363149	Anelloviridae	Alphatorquevirus	TTV-HD16	7019.04	3.84628	58	Group3	Plasma	TTV
1070	F2	T1	1363149	Anelloviridae	Alphatorquevirus	TTV-HD16	6669.12	3.82407	58	Group3	Plasma	TTV
1071	F2	T1	1522593	Anelloviridae	Alphatorquevirus	TTV-HD16	5966.79	3.77574	58	Group3	Plasma	TTV
1072	F2	T1	1522593	Anelloviridae	Alphatorquevirus	TTV-HD16	5906.37	3.77132	58	Group3	Plasma	TTV
1073	F2	T1	1363149	Anelloviridae	Alphatorquevirus	TTV-HD16	5870.23	3.76866	58	Group3	Plasma	TTV
1074	F2	T1	1363149	Anelloviridae	Alphatorquevirus	TTV-HD16	5603.94	3.74849	58	Group3	Plasma	TTV
1075	F2	T1	1363149	Anelloviridae	Alphatorquevirus	TTV-HD16	5361.12	3.72926	58	Group3	Plasma	TTV
1076	F2	T1	1522593	Anelloviridae	Other	SEN virus	5210.19	3.71685	58	Group3	Plasma	TTV
1077	F2	T1	1522593	Anelloviridae	Alphatorquevirus	TTV-HD16	4801.02	3.68133	58	Group3	Plasma	TTV
1078	F2	T1	1522593	Anelloviridae	Alphatorquevirus	TTV-HD16	4600.05	3.66276	58	Group3	Plasma	TTV
1079	F2	T1	1522593	Anelloviridae	Alphatorquevirus	TTV-HD16	4381.34	3.64161	58	Group3	Plasma	TTV
1080	F2	T1	1363149	Anelloviridae	Alphatorquevirus	TTV-HD16	4048.71	3.60732	58	Group3	Plasma	TTV
1081	F2	T1	1363149	Anelloviridae	Alphatorquevirus	TTV-HD13	3728.87	3.57158	58	Group1	Plasma	TTV
1082	F2	T1	1363149	Anelloviridae	Other	SEN virus	3521.26	3.5467	58	Group3	Plasma	TTV
1083	F2	T1	1522593	Anelloviridae	Other	SEN virus	3377.79	3.52863	58	Group3	Plasma	TTV
1084	F2	T1	1363149	Anelloviridae	Alphatorquevirus	TTV-HD16	2959.32	3.47119	58	Group3	Plasma	TTV
1085	F2	T1	1363149	Anelloviridae	Alphatorquevirus	TTV-HD20	2577.12	3.41113	58	Group3	Plasma	TTV
1086	F2	T1	1522593	Anelloviridae	Alphatorquevirus	TTV-HD16	2381.46	3.37684	58	Group3	Plasma	TTV
1087	F2	T1	1363149	Anelloviridae	Alphatorquevirus	TTV-HD13	2059.94	3.31385	58	Group1	Plasma	TTV
1088	F2	T1	1363149	Anelloviridae	Alphatorquevirus	TTV-HD20	1993.18	3.29955	58	Group3	Plasma	TTV
1089	F2	T1	1522593	Anelloviridae	Alphatorquevirus	TTV-HD20	1858.01	3.26905	58	Group3	Plasma	TTV
1090	F2	T1	1522593	Anelloviridae	Other	Torque teno virus P/1C1	1577.57	3.19799	58	Group1	Plasma	TTV
1091	F2	T1	1522593	Anelloviridae	Alphatorquevirus	TTV-HD20	1463.29	3.16533	58	Group3	Plasma	TTV
1092	F2	T1	1363149	Anelloviridae	Alphatorquevirus	TTV-HD20	1328.54	3.12338	58	Group3	Plasma	TTV
1093	F2	T1	1363149	Anelloviridae	Alphatorquevirus	TTV-HD20	1211.9	3.08347	58	Group3	Plasma	TTV
1094	F2	T1	1522593	Anelloviridae	Other	TTV-HD18	1193.36	3.07677	58	Group3	Plasma	TTV
1095	F2	T1	1522593	Anelloviridae	Alphatorquevirus	SEN virus	1035.73	3.01525	58	Group3	Plasma	TTV
1096	F2	T1	1522593	Anelloviridae	Alphatorquevirus	TTV-HD20	1008.15	3.00352	58	Group3	Plasma	TTV
1097	F2	T1	1363149	Anelloviridae	Alphatorquevirus	SEN virus	951.473	2.9784	58	Group3	Plasma	TTV
1098	F2	T1	1522593	Anelloviridae	Alphatorquevirus	TTV-HD20	914.23	2.96106	58	Group3	Plasma	TTV
1099	F2	T1	1363149	Anelloviridae	Alphatorquevirus	TTV-HD20	830.43	2.9193	58	Group3	Plasma	TTV
1100	F2	T1	1522593	Anelloviridae	Other	Torque teno virus 29	698.808	2.84436	58	Group4	Plasma	TTV
1101	F2	T1	1363149	Anelloviridae	Other	Torque teno virus 29	693.981	2.84135	58	Group4	Plasma	TTV
1102	F2	T1	1363149	Anelloviridae	Alphatorquevirus	Torque teno virus SIA109	667.572	2.8245	58	Group3	Plasma	TTV
1103	F2	T1	1522593	Anelloviridae	Alphatorquevirus	TTV-HD20	635.101	2.80284	58	Group3	Plasma	TTV
1104	F2	T1	1522593	Anelloviridae	Alphatorquevirus	TTV-HD17	589.127	2.77021	58	Group3	Plasma	TTV
1105	F2	T1	1363149	Anelloviridae	Other	TTV-HD18	552.397	2.74225	58	Group3	Plasma	TTV
1106	F2	T1	1363149	Anelloviridae	Alphatorquevirus	TTV-HD20	507.648	2.70556	58	Group3	Plasma	TTV
1107	F2	T1	1363149	Anelloviridae	Other	Torque teno virus 29	443.092	2.64649	58	Group4	Plasma	TTV
1108	F2	T1	1522593	Anelloviridae	Other	Torque teno virus 29	442.009	2.64543	58	Group4	Plasma	TTV
1109	F2	T1	1522593	Anelloviridae	Other	Torque teno virus 29	409.17	2.6119	58	Group4	Plasma	TTV
1110	F2	T1	1522593	Anelloviridae	Alphatorquevirus	Torque teno virus 3h	405.887	2.6084	58	Group3	Plasma	TTV
1111	F2	T1	1522593	Anelloviridae	Alphatorquevirus	TTV-HD20	375.018	2.57405	58	Group3	Plasma	TTV
1112	F2	T1	1363149	Anelloviridae	Other	Torque teno virus 29	363.863	2.56094	58	Group4	Plasma	TTV
1113	F2	T1	1363149	Anelloviridae	Alphatorquevirus	Torque teno virus CT30F	342.589	2.53477	58	Group4	Plasma	TTV
1114	F2	T1	1522593	Anelloviridae	Alphatorquevirus	Torque teno virus JA	315.908	2.49956	58	Group1	Plasma	TTV
1115	F2	T1	1363149	Anelloviridae	Other	TTV-like mini virus	298.573	2.47505	58	TLMV	Plasma	TTV
1116	F2	T1	1522593	Anelloviridae	Alphatorquevirus	Torque teno virus JA	288.981	2.46087	58	Group1	Plasma	TTV
1117	F2	T1	1363149	Anelloviridae	Other	TTV-like mini virus	284.635	2.45429	58	TLMV	Plasma	TTV
1118	F2	T1	1522593	Anelloviridae	Alphatorquevirus	Torque teno virus JA	270.591	2.43231	58	Group1	Plasma	TTV
1119	F2	T1	1522593	Anelloviridae	Alphatorquevirus	Torque teno virus SIA109	258.112	2.41181	58	Group3	Plasma	TTV
1120	F2	T1	1363149	Anelloviridae	Alphatorquevirus	TTV-HD13	253.824	2.40453	58	Group1	Plasma	TTV
1121	F2	T1	1363149	Anelloviridae	Alphatorquevirus	Torque teno virus 3h	241.353	2.38265	58	Group3	Plasma	TTV
1122	F2	T1	1522593	Anelloviridae	Alphatorquevirus	Torque teno virus 29	239.066	2.37852	58	Group4	Plasma	TTV
1123	F2	T1	1522593	Anelloviridae	Alphatorquevirus	Torque teno virus P/1C1	218.706	2.33986	58	Group1	Plasma	TTV
1124	F2	T1	1522593	Anelloviridae	Alphatorquevirus	Torque teno virus JA	204.257	2.31018	58	Group1	Plasma	TTV
1125	F2	T1	1363149	Anelloviridae	Other	Torque teno virus JA	177.53	2.24927	58	Group1	Plasma	TTV
1127	F2	T1	1522593	Anelloviridae	Alphatorquevirus	Torque teno virus 27	141.863	2.15187	58	Group4	Plasma	TTV
1128	F2	T1	1522593	Anelloviridae	Alphatorquevirus	Torque teno virus TTV-Hebei-1	139.893	2.1458	58	Group1	Plasma	TTV
1129	F2	T1	1522593	Anelloviridae	Alphatorquevirus	Torque teno virus P/1C1	130.041	2.11408	58	Group1	Plasma	TTV
1130	F2	T1	1522593	Anelloviridae	Alphatorquevirus	Torque teno virus CT30F	121.503	2.08459	58	Group4	Plasma	TTV
1131	F2	T1	1522593	Anelloviridae	Other	Torque teno virus 3h	114.936	2.06045	58	Group3	Plasma	TTV
1132	F2	T1	1522593	Anelloviridae	Alphatorquevirus	TTV-HD14	114.279	2.05797	58	Group4	Plasma	TTV
1133	F2	T1	1522593	Anelloviridae	Alphatorquevirus	Torque teno virus JA	112.308	2.05041	58	Group1	Plasma	TTV
1134	F2	T1	1522593	Anelloviridae	Alphatorquevirus	Torque teno virus JT33F	111.652	2.04787	58	Group5	Plasma	TTV
1136	F2	T1	1363149	Anelloviridae	Alphatorquevirus	Torque teno virus 18	101.97	2.00847	58	Group3	Plasma	TTV
1138	F2	T1	1363149	Anelloviridae	Alphatorquevirus	Torque teno virus JT33F	99.0354	1.99579	58	Group5	Plasma	TTV
1139	F2	T1	1522593	Anelloviridae	Alphatorquevirus	Torque teno virus JA	98.5161	1.99351	58	Group1	Plasma	TTV
1140	F2	T1	1363149	Anelloviridae	Alphatorquevirus	Torque teno virus JT14F	98.3018	1.99256	58	Group4	Plasma	TTV
1141	F2	T1	1363149	Anelloviridae	Alphatorquevirus	Torque teno virus 29	93.1666	1.96926	58	Group4	Plasma	TTV
1143	F2	T1	1522593	Anelloviridae	Alphatorquevirus	Torque teno virus 14	89.3213	1.95096	58	Group3	Plasma	TTV
1144	F2	T1	1363149	Anelloviridae	Alphatorquevirus	Torque teno virus 14	88.7651	1.94824	58	Group3	Plasma	TTV
1145	F2	T1	1522593	Anelloviridae	Alphatorquevirus	Torque teno virus P/1C1	87.351	1.94127	58	Group1	Plasma	TTV
1146	F2	T1	1522593	Anelloviridae	Alphatorquevirus	Torque teno virus 14	86.0374	1.93469	58	Group3	Plasma	TTV
1147	F2	T1	1363149	Anelloviridae	Alphatorquevirus	Torque teno virus 14	82.8963	1.91854	58	Group3	Plasma	TTV
1149	F2	T1	1522593	Anelloviridae	Alphatorquevirus	TTV-HD13	68.9613	1.83861	58	Group1	Plasma	TTV
1150	F2	T1	1363149	Anelloviridae	Alphatorquevirus	TTV-HD18	68.958	1.83858	58	Group3	Plasma	TTV
1151	F2	T1	1522593	Anelloviridae	Alphatorquevirus	Torque teno virus 18	66.3342	1.82174	58	Group3	Plasma	TTV
1152	F2	T1	1522593	Anelloviridae	Alphatorquevirus	TTV-HD11	66.3342	1.82174	58	Group1	Plasma	TTV
1153	F2	T1	1522593	Anelloviridae	Alphatorquevirus	Torque teno virus JA	63.0503	1.79969	58	Group1	Plasma	TTV
1154	F2	T1	1363149	Anelloviridae	Alphatorquevirus	Torque teno virus 10	61.622	1.78974	58	Group5	Plasma	TTV
1155	F2	T1	1363149	Anelloviridae	Alphatorquevirus	Torque teno virus 20	61.622	1.78974	58	Group3	Plasma	TTV
1156	F2	T1	1522593	Anelloviridae	Alphatorquevirus	TTV-HD14	61.08	1.7859	58	Group4	Plasma	TTV
1157	F2	T1	1522593	Anelloviridae	Alphatorquevirus	TTV-HD14	60.4232	1.7812	58	Group4	Plasma	TTV
1158	F2	T1	1363149	Anelloviridae	Alphatorquevirus	Torque teno virus 20	60.1548	1.77927	58	Group3	Plasma	TTV
1159	F2	T1	1363149	Anelloviridae	Alphatorquevirus	TTV-HD14	57.2205	1.75755	58	Group4	Plasma	TTV
1160	F2	T1	1363149	Anelloviridae	Alphatorquevirus	Torque teno virus 27	56.4869	1.75195	58	Group4	Plasma	TTV
1161	F2	T1	1522593	Anelloviridae	Alphatorquevirus	TTV-HD14	56.4826	1.75191	58	Group4	Plasma	TTV
1162	F2	T1	1363149	Anelloviridae	Alphatorquevirus	Torque teno virus CT39F	55.0197	1.74052	58	Group5	Plasma	TTV
1163	F2	T1	1363149	Anelloviridae	Alphatorquevirus	Torque teno virus 24	52.0853	1.71672	58	Group3	Plasma	TTV
1164	F2	T1	1363149	Anelloviridae	Other	Torque teno virus JA	50.6181	1.70431	58	Group1	Plasma	TTV
1165	F2	T1	1363149	Anelloviridae	Alphatorquevirus	Torque teno virus TTV-Hebei-1	48.4173	1.685	58	Group1	Plasma	TTV
1166	F2	T1	1522593	Anelloviridae	Alphatorquevirus	Torque teno virus 10	47.9445	1.68074	58	Group5	Plasma	TTV
1167	F2	T1	1363149	Anelloviridae	Alphatorquevirus	TTV-HD14	46.9501	1.67164	58	Group4	Plasma	TTV
1168	F2	T1	1522593	Anelloviridae	Alphatorquevirus	Torque teno virus 16	46.631	1.66867	58	Group3	Plasma	TTV
1169	F2	T1	1522593	Anelloviridae	Other	TTV-like mini virus	46.631	1.66867	58	TLMV	Plasma	TTV
1170	F2	T1	1363149	Anelloviridae	Alphatorquevirus	TTV-HD14	46.2165	1.6648	58	Group4	Plasma	TTV
1171	F2	T1	1522593	Anelloviridae	Alphatorquevirus	Torque teno virus JA	45.9742	1.66251	58	Group1	Plasma	TTV
1172	F2	T1	1363149	Anelloviridae	Other	Torque teno virus 3h	44.7493	1.65079	58	Group3	Plasma	TTV
1173	F2	T1	1363149	Anelloviridae	Alphatorquevirus	SEN virus	44.0157	1.64361	58	Group3	Plasma	TTV
1174	F2	T1	1522593	Anelloviridae	Alphatorquevirus	TTV-HD14	43.3471	1.63696	58	Group4	Plasma	TTV
1175	F2	T1	1363149	Anelloviridae	Alphatorquevirus	Torque teno virus 12	41.8149	1.62133	58	Group5	Plasma	TTV
1176	F2	T1	1363149	Anelloviridae	Other	Torque teno virus 3h	41.0813	1.61364	58	Group3	Plasma	TTV
1177	F2	T1	1363149	Anelloviridae	Alphatorquevirus	TTV-HD11	41.0813	1.61364	58	Group1	Plasma	TTV
1178	F2	T1	1522593	Anelloviridae	Alphatorquevirus	Torque teno virus JT14F	40.72	1.60981	58	Group4	Plasma	TTV
1179	F2	T1	1522593	Anelloviridae	Alphatorquevirus	Torque teno virus 16	39.4065	1.59557	58	Group3	Plasma	TTV
1180	F2	T1	1363149	Anelloviridae	Other	Torque teno virus 19	38.8806	1.58973	58	Group3	Plasma	TTV
1181	F2	T1	1363149	Anelloviridae	Alphatorquevirus	TTV-HD14	38.147	1.58146	58	Group4	Plasma	TTV
1182	F2	T1	1522593	Anelloviridae	Alphatorquevirus	Torque teno virus 24	36.7794	1.5656	58	Group3	Plasma	TTV
1183	F2	T1	1363149	Anelloviridae	Alphatorquevirus	Torque teno virus 16	36.6798	1.56443	58	Group3	Plasma	TTV
1184	F2	T1	1522593	Anelloviridae	Alphatorquevirus	TTV-HD13	36.1226	1.55778	58	Group1	Plasma	TTV
1186	F2	T1	1363149	Anelloviridae	Alphatorquevirus	Torque teno virus 12	32.2782	1.50891	58	Group5	Plasma	TTV
1187	F2	T1	1522593	Anelloviridae	Other	TTV-like mini virus	32.1819	1.50761	58	TLMV	Plasma	TTV
1188	F2	T1	1363149	Anelloviridae	Other	TTV-like mini virus	31.5446	1.49893	58	TLMV	Plasma	TTV
1189	F2	T1	1363149	Anelloviridae	Other	Torque teno virus 19	30.811	1.48871	58	Group3	Plasma	TTV
1190	F2	T1	1363149	Anelloviridae	Alphatorquevirus	TTV-HD14	30.811	1.48871	58	Group4	Plasma	TTV
1191	F2	T1	1522593	Anelloviridae	Alphatorquevirus	Torque teno virus 8	30.2116	1.48017	58	Group2	Plasma	TTV
1192	F2	T1	1363149	Anelloviridae	Other	Torque teno virus 1	28.6102	1.45652	58	Group1	Plasma	TTV
1193	F2	T1	1522593	Anelloviridae	Alphatorquevirus	Torque teno virus 12	28.2413	1.45088	58	Group5	Plasma	TTV
1194	F2	T1	1363149	Anelloviridae	Other	Torque teno virus P/1C1	27.8766	1.44524	58	Group1	Plasma	TTV
1195	F2	T1	1363149	Anelloviridae	Alphatorquevirus	TTV-HD14	27.8766	1.44524	58	Group4	Plasma	TTV
1196	F2	T1	1363149	Anelloviridae	Alphatorquevirus	TTV-HD17	27.8766	1.44524	58	Group3	Plasma	TTV
1197	F2	T1	1522593	Anelloviridae	Alphatorquevirus	TTV-HD13	26.9277	1.4302	58	Group1	Plasma	TTV
1198	F2	T1	1363149	Anelloviridae	Alphatorquevirus	Torque teno virus 15	26.4094	1.42176	58	Group3	Plasma	TTV
1199	F2	T1	1363149	Anelloviridae	Alphatorquevirus	Torque teno virus 8	26.4094	1.42176	58	Group2	Plasma	TTV
1200	F2	T1	1522593	Anelloviridae	Other	Torque teno virus 1	26.271	1.41948	58	Group1	Plasma	TTV
1202	F2	T1	1363149	Anelloviridae	Alphatorquevirus	Torque teno virus 15	24.9422	1.39694	58	Group3	Plasma	TTV
1203	F2	T1	1522593	Anelloviridae	Alphatorquevirus	Torque teno virus 24	24.3007	1.38562	58	Group3	Plasma	TTV
1204	F2	T1	1522593	Anelloviridae	Other	Torque teno virus 3h	24.3007	1.38562	58	Group3	Plasma	TTV
1205	F2	T1	1363149	Anelloviridae	Alphatorquevirus	Torque teno virus 1	23.4751	1.37061	58	Group1	Plasma	TTV
1206	F2	T1	1522593	Anelloviridae	Alphatorquevirus	Torque teno virus 12	22.9871	1.36148	58	Group5	Plasma	TTV
1207	F2	T1	1522593	Anelloviridae	Other	Torque teno virus JA	22.9871	1.36148	58	Group1	Plasma	TTV
1208	F2	T1	1363149	Anelloviridae	Alphatorquevirus	Torque teno virus 16	22.7415	1.35682	58	Group3	Plasma	TTV
1210	F2	T1	1522593	Anelloviridae	Alphatorquevirus	Torque teno virus 8	22.3303	1.3489	58	Group2	Plasma	TTV
1211	F2	T1	1522593	Anelloviridae	Alphatorquevirus	Torque teno virus P/1C1	22.3303	1.3489	58	Group1	Plasma	TTV
1212	F2	T1	1522593	Anelloviridae	Alphatorquevirus	TTV-HD14	21.6736	1.33593	58	Group4	Plasma	TTV
1213	F2	T1	1363149	Anelloviridae	Alphatorquevirus	Torque teno virus 17	20.5407	1.31261	58	Group3	Plasma	TTV
1214	F2	T1	1363149	Anelloviridae	Other	TTV-HD11	19.8071	1.29682	58	Group1	Plasma	TTV
1217	F2	T1	1363149	Anelloviridae	Gammatorquevirus	Torque teno midi virus	19.0735	1.28043	58	TTMDV	Plasma	TTV
1218	F2	T1	1522593	Anelloviridae	Alphatorquevirus	TTV-HD14	19.0465	1.27981	58	Group4	Plasma	TTV
1219	F2	T1	1522593	Anelloviridae	Alphatorquevirus	Torque teno virus 3h	18.3897	1.26457	58	Group3	Plasma	TTV
1221	F2	T1	1363149	Anelloviridae	Alphatorquevirus	Torque teno virus 8	18.3399	1.2634	58	Group2	Plasma	TTV
1222	F2	T1	1363149	Anelloviridae	Other	Torque teno virus GH1	18.3399	1.2634	58	Group1	Plasma	TTV
1223	F2	T1	1363149	Anelloviridae	Alphatorquevirus	Torque teno virus tth4	18.3399	1.2634	58	Group3	Plasma	TTV
1226	F2	T1	1522593	Anelloviridae	Alphatorquevirus	SEN virus	17.7329	1.24878	58	Group3	Plasma	TTV
1227	F2	T1	1522593	Anelloviridae	Alphatorquevirus	TTV-HD18	17.7329	1.24878	58	Group3	Plasma	TTV
1228	F2	T1	1522593	Anelloviridae	Alphatorquevirus	Torque teno virus 1	17.0761	1.23239	58	Group1	Plasma	TTV
1229	F2	T1	1522593	Anelloviridae	Other	Torque teno virus JA	17.0761	1.23239	58	Group1	Plasma	TTV
1230	F2	T1	1363149	Anelloviridae	Alphatorquevirus	SEN virus	16.8727	1.22718	58	Group3	Plasma	TTV
1231	F2	T1	1522593	Anelloviridae	Other	TTV-HD18	16.4194	1.21536	58	Group3	Plasma	TTV
1232	F2	T1	1522593	Anelloviridae	Alphatorquevirus	Torque teno virus tth4	16.4194	1.21536	58	Group3	Plasma	TTV
1233	F2	T1	1522593	Anelloviridae	Other	Torque teno virus 3h	16.4194	1.21536	58	Group3	Plasma	TTV
1234	F2	T1	1363149	Anelloviridae	Other	Torque teno virus JA	16.1391	1.20788	58	Group1	Plasma	TTV
1235	F2	T1	1522593	Anelloviridae	Other	TTV-like mini virus	15.7626	1.19763	58	TLMV	Plasma	TTV
1236	F2	T1	1522593	Anelloviridae	Alphatorquevirus	TTV-HD14	15.7626	1.19763	58	Group4	Plasma	TTV
1237	F2	T1	1363149	Anelloviridae	Alphatorquevirus	Torque teno virus JA	15.4055	1.18768	58	Group1	Plasma	TTV
1239	F2	T1	1522593	Anelloviridae	Other	Torque teno virus 3h	15.1058	1.17914	58	Group3	Plasma	TTV
1240	F2	T1	1363149	Anelloviridae	Alphatorquevirus	Torque teno virus 24	14.6719	1.16649	58	Group3	Plasma	TTV
1241	F2	T1	1363149	Anelloviridae	Alphatorquevirus	Torque teno virus 3h	14.6719	1.16649	58	Group3	Plasma	TTV
1242	F2	T1	1363149	Anelloviridae	Other	Torque teno virus TPK01	14.6719	1.16649	58	Group2	Plasma	TTV
1243	F2	T1	1363149	Anelloviridae	Alphatorquevirus	TTV-HD14	14.6719	1.16649	58	Group4	Plasma	TTV
1244	F2	T1	1363149	Anelloviridae	Alphatorquevirus	TTV-HD18	14.6719	1.16649	58	Group3	Plasma	TTV
1245	F2	T1	1522593	Anelloviridae	Alphatorquevirus	Torque teno virus JA	14.449	1.15984	58	Group1	Plasma	TTV
1246	F2	T1	1363149	Anelloviridae	Other	TTV-like mini virus	13.9383	1.14421	58	TLMV	Plasma	TTV
1247	F2	T1	1363149	Anelloviridae	Other	Torque teno virus 3h	13.9383	1.14421	58	Group3	Plasma	TTV
1248	F2	T1	1522593	Anelloviridae	Alphatorquevirus	Torque teno virus CT39F	13.1355	1.11845	58	Group5	Plasma	TTV
1249	F2	T1	1522593	Anelloviridae	Alphatorquevirus	Torque teno virus 20	12.4787	1.09617	58	Group3	Plasma	TTV
1250	F2	T1	1363149	Anelloviridae	Other	Torque teno virus 3h	12.4711	1.09591	58	Group3	Plasma	TTV
1251	F2	T1	1522593	Anelloviridae	Other	TTV-like mini virus	11.8219	1.07269	58	TLMV	Plasma	TTV
1252	F2	T1	1522593	Anelloviridae	Alphatorquevirus	Torque teno virus 6	11.8219	1.07269	58	Group2	Plasma	TTV
1253	F2	T1	1522593	Anelloviridae	Other	TTV-HD11	11.8219	1.07269	58	Group1	Plasma	TTV
1254	F2	T1	1363149	Anelloviridae	Alphatorquevirus	TTV-HD14	11.7375	1.06958	58	Group4	Plasma	TTV
1255	F2	T1	1522593	Anelloviridae	Other	Torque teno virus TPK01	11.1652	1.04787	58	Group2	Plasma	TTV
1256	F2	T1	1522593	Anelloviridae	Alphatorquevirus	Torque teno virus P/1C1	11.1652	1.04787	58	Group1	Plasma	TTV
1257	F2	T1	1363149	Anelloviridae	Alphatorquevirus	SEN virus	11.0039	1.04155	58	Group3	Plasma	TTV
1259	F2	T1	1522593	Anelloviridae	Other	Torque teno virus JA	10.5084	1.02154	58	Group1	Plasma	TTV
1260	F2	T1	1522593	Anelloviridae	Other	Torque teno virus 1	10.5084	1.02154	58	Group1	Plasma	TTV
1261	F2	T1	1522593	Anelloviridae	Alphatorquevirus	Torque teno virus P/1C1	10.5084	1.02154	58	Group1	Plasma	TTV
1262	F2	T1	1363149	Anelloviridae	Alphatorquevirus	Torque teno virus 10	10.2703	1.01158	58	Group5	Plasma	TTV
1263	F2	T1	1363149	Anelloviridae	Alphatorquevirus	Torque teno virus 10	10.2703	1.01158	58	Group5	Plasma	TTV
1264	F2	T1	1363149	Anelloviridae	Alphatorquevirus	Torque teno virus 7	10.2703	1.01158	58	Group2	Plasma	TTV
1265	F2	T1	1363149	Anelloviridae	Gammatorquevirus	Torque teno midi virus	10.2703	1.01158	58	TTMDV	Plasma	TTV
1266	F2	T1	1522593	Anelloviridae	Alphatorquevirus	TTV-HD11	9.85161	0.993507	58	Group1	Plasma	TTV
1267	F2	T1	1522593	Anelloviridae	Alphatorquevirus	TTV-HD18	9.85161	0.993507	58	Group3	Plasma	TTV
1268	F2	T1	1363149	Anelloviridae	Alphatorquevirus	SEN virus	9.53674	0.9794	58	Group3	Plasma	TTV
1269	F2	T1	1363149	Anelloviridae	Other	Torque teno virus 1	9.53674	0.9794	58	Group1	Plasma	TTV
1270	F2	T1	1363149	Anelloviridae	Alphatorquevirus	Torque teno virus P/1C1	9.53674	0.9794	58	Group1	Plasma	TTV
1271	F2	T1	1522593	Anelloviridae	Alphatorquevirus	SEN virus	9.19484	0.963544	58	Group3	Plasma	TTV
1272	F2	T1	1522593	Anelloviridae	Other	Torque teno virus GH1	9.19484	0.963544	58	Group1	Plasma	TTV
1273	F2	T1	1363149	Anelloviridae	Other	Torque teno virus JA	8.80315	0.944638	58	Group1	Plasma	TTV
1274	F2	T1	1363149	Anelloviridae	Alphatorquevirus	Torque teno virus 27	8.80315	0.944638	58	Group4	Plasma	TTV
1275	F2	T1	1522593	Anelloviridae	Alphatorquevirus	SEN virus	8.53807	0.93136	58	Group3	Plasma	TTV
1276	F2	T1	1522593	Anelloviridae	Other	Torque teno virus 19	8.53807	0.93136	58	Group3	Plasma	TTV
1277	F2	T1	1522593	Anelloviridae	Alphatorquevirus	Torque teno virus 20	8.53807	0.93136	58	Group3	Plasma	TTV
1278	F2	T1	1522593	Anelloviridae	Alphatorquevirus	Torque teno virus tth9	8.53807	0.93136	58	Group5	Plasma	TTV
1279	F2	T1	1522593	Anelloviridae	Alphatorquevirus	Torque teno virus P/1C1	8.53807	0.93136	58	Group1	Plasma	TTV
1280	F2	T1	1363149	Anelloviridae	Alphatorquevirus	Torque teno virus 3	8.06955	0.906849	58	Group1	Plasma	TTV
1281	F2	T1	1363149	Anelloviridae	Alphatorquevirus	Torque teno virus 3	8.06955	0.906849	58	Group1	Plasma	TTV
1282	F2	T1	1363149	Anelloviridae	Alphatorquevirus	Torque teno virus 6	8.06955	0.906849	58	Group2	Plasma	TTV
1284	F2	T1	1363149	Anelloviridae	Alphatorquevirus	Torque teno virus JA	8.06955	0.906849	58	Group1	Plasma	TTV
1285	F2	T1	1522593	Anelloviridae	Alphatorquevirus	Torque teno virus 10	7.88129	0.896597	58	Group5	Plasma	TTV
1286	F2	T1	1522593	Anelloviridae	Alphatorquevirus	Torque teno virus 17	7.88129	0.896597	58	Group3	Plasma	TTV
1287	F2	T1	1522593	Anelloviridae	Alphatorquevirus	Torque teno virus 6	7.88129	0.896597	58	Group2	Plasma	TTV
1288	F2	T1	1522593	Anelloviridae	Alphatorquevirus	Torque teno virus 7	7.88129	0.896597	58	Group2	Plasma	TTV
1289	F2	T1	1522593	Anelloviridae	Alphatorquevirus	Torque teno virus P/1C1	7.88129	0.896597	58	Group1	Plasma	TTV
1290	F2	T1	1522593	Anelloviridae	Alphatorquevirus	Torque teno virus P/1C1	7.88129	0.896597	58	Group1	Plasma	TTV
1291	F2	T1	1522593	Anelloviridae	Alphatorquevirus	Torque teno virus P/1C1	7.88129	0.896597	58	Group1	Plasma	TTV
1292	F2	T1	1363149	Anelloviridae	Alphatorquevirus	Torque teno virus JA	7.33596	0.865457	58	Group1	Plasma	TTV
1293	F2	T1	1522593	Anelloviridae	Alphatorquevirus	Torque teno virus 3	7.22452	0.858809	58	Group1	Plasma	TTV
1294	F2	T1	1522593	Anelloviridae	Other	Torque teno virus GH1	7.22452	0.858809	58	Group1	Plasma	TTV
1295	F2	T1	1522593	Anelloviridae	Gammatorquevirus	Torque teno midi virus	7.22452	0.858809	58	TTMDV	Plasma	TTV
1296	F2	T1	1522593	Anelloviridae	Alphatorquevirus	Torque teno virus 10	6.56774	0.817416	58	Group5	Plasma	TTV
1297	F2	T1	1522593	Anelloviridae	Other	Torque teno virus JA	6.56774	0.817416	58	Group1	Plasma	TTV
1298	F2	T1	1522593	Anelloviridae	Alphatorquevirus	Torque teno virus 27	6.56774	0.817416	58	Group4	Plasma	TTV
1299	F2	T1	1522593	Anelloviridae	Alphatorquevirus	TTV-HD14	6.56774	0.817416	58	Group4	Plasma	TTV
1300	F2	T1	1522593	Anelloviridae	Alphatorquevirus	TTV-HD14	6.56774	0.817416	58	Group4	Plasma	TTV
1301	F2	T2	1088810	Anelloviridae	Alphatorquevirus	TTV-HD20	2598.25	3.41468	85	Group3	Plasma	TTV
1302	F2	T2	1088810	Anelloviridae	Alphatorquevirus	TTV-HD20	2141.79	3.33078	85	Group3	Plasma	TTV
1303	F2	T2	1144749	Anelloviridae	Alphatorquevirus	TTV-HD20	1362.74	3.13441	85	Group3	Plasma	TTV
1304	F2	T2	1088810	Anelloviridae	Other	SEN virus	1338.16	3.12651	85	Group3	Plasma	TTV
1305	F2	T2	1144749	Anelloviridae	Alphatorquevirus	TTV-HD20	1194.15	3.07706	85	Group3	Plasma	TTV
1306	F2	T2	1088810	Anelloviridae	Alphatorquevirus	TTV-HD20	1193.05	3.07666	85	Group3	Plasma	TTV
1307	F2	T2	1144749	Anelloviridae	Other	SEN virus	1187.16	3.07451	85	Group3	Plasma	TTV
1308	F2	T2	1088810	Anelloviridae	Other	SEN virus	1012.11	3.00523	85	Group3	Plasma	TTV
1309	F2	T2	1088810	Anelloviridae	Alphatorquevirus	TTV-HD20	1003.85	3.00167	85	Group3	Plasma	TTV
1310	F2	T2	1088810	Anelloviridae	Alphatorquevirus	Torque teno virus SIA109	876.186	2.9426	85	Group3	Plasma	TTV
1311	F2	T2	1144749	Anelloviridae	Other	SEN virus	799.302	2.90271	85	Group3	Plasma	TTV
1312	F2	T2	1144749	Anelloviridae	Alphatorquevirus	TTV-HD20	794.934	2.90033	85	Group3	Plasma	TTV
1313	F2	T2	1088810	Anelloviridae	Alphatorquevirus	TTV-HD20	665.865	2.82339	85	Group3	Plasma	TTV
1314	F2	T2	1088810	Anelloviridae	Alphatorquevirus	SEN virus	591.471	2.77193	85	Group3	Plasma	TTV
1315	F2	T2	1144749	Anelloviridae	Alphatorquevirus	TTV-HD20	415.812	2.6189	85	Group3	Plasma	TTV
1316	F2	T2	1144749	Anelloviridae	Alphatorquevirus	Torque teno virus SIA109	380.87	2.58078	85	Group3	Plasma	TTV
1317	F2	T2	1144749	Anelloviridae	Alphatorquevirus	SEN virus	363.398	2.56038	85	Group3	Plasma	TTV
1318	F2	T2	1144749	Anelloviridae	Alphatorquevirus	Torque teno virus 18	317.974	2.50239	85	Group3	Plasma	TTV
1319	F2	T2	1088810	Anelloviridae	Alphatorquevirus	TTV-HD18	285.633	2.45581	85	Group3	Plasma	TTV
1320	F2	T2	1144749	Anelloviridae	Alphatorquevirus	TTV-HD20	280.411	2.44779	85	Group3	Plasma	TTV
1321	F2	T2	1088810	Anelloviridae	Alphatorquevirus	Torque teno virus 12	226.853	2.35574	85	Group5	Plasma	TTV
1322	F2	T2	1088810	Anelloviridae	Other	Torque teno virus JA	226.853	2.35574	85	Group1	Plasma	TTV
1323	F2	T2	1088810	Anelloviridae	Other	Torque teno virus JA	223.179	2.34865	85	Group1	Plasma	TTV
1324	F2	T2	1088810	Anelloviridae	Alphatorquevirus	TTV-HD18	209.403	2.32098	85	Group3	Plasma	TTV
1325	F2	T2	1088810	Anelloviridae	Alphatorquevirus	Torque teno virus 12	204.811	2.31135	85	Group5	Plasma	TTV
1326	F2	T2	1088810	Anelloviridae	Alphatorquevirus	TTV-HD20	177.258	2.24861	85	Group3	Plasma	TTV
1327	F2	T2	1144749	Anelloviridae	Alphatorquevirus	TTV-HD17	175.584	2.24449	85	Group3	Plasma	TTV
1328	F2	T2	1088810	Anelloviridae	Alphatorquevirus	Torque teno virus 3h	173.584	2.23951	85	Group3	Plasma	TTV
1329	F2	T2	1088810	Anelloviridae	Alphatorquevirus	Torque teno virus CT39F	154.297	2.18836	85	Group5	Plasma	TTV
1330	F2	T2	1144749	Anelloviridae	Alphatorquevirus	TTV-HD18	146.757	2.1666	85	Group3	Plasma	TTV
1331	F2	T2	1144749	Anelloviridae	Alphatorquevirus	TTV-HD18	140.642	2.14812	85	Group3	Plasma	TTV
1332	F2	T2	1088810	Anelloviridae	Other	Torque teno virus 29	128.581	2.10918	85	Group4	Plasma	TTV
1333	F2	T2	1088810	Anelloviridae	Alphatorquevirus	TTV-HD17	128.581	2.10918	85	Group3	Plasma	TTV
1334	F2	T2	1144749	Anelloviridae	Alphatorquevirus	Torque teno virus 12	125.792	2.09965	85	Group5	Plasma	TTV
1335	F2	T2	1088810	Anelloviridae	Other	Torque teno virus P/1C1	124.907	2.09659	85	Group1	Plasma	TTV
1336	F2	T2	1144749	Anelloviridae	Alphatorquevirus	TTV-HD20	123.171	2.09051	85	Group3	Plasma	TTV
1337	F2	T2	1088810	Anelloviridae	Alphatorquevirus	Torque teno virus 10	119.396	2.07699	85	Group5	Plasma	TTV
1338	F2	T2	1144749	Anelloviridae	Alphatorquevirus	Torque teno virus 12	118.803	2.07483	85	Group5	Plasma	TTV
1339	F2	T2	1088810	Anelloviridae	Alphatorquevirus	Torque teno virus 18	110.212	2.04223	85	Group3	Plasma	TTV
1340	F2	T2	1144749	Anelloviridae	Other	Torque teno virus 29	104.826	2.02047	85	Group4	Plasma	TTV
1341	F2	T2	1088810	Anelloviridae	Alphatorquevirus	Torque teno virus 24	104.701	2.01995	85	Group3	Plasma	TTV
1342	F2	T2	1144749	Anelloviridae	Alphatorquevirus	SEN virus	93.4703	1.97067	85	Group3	Plasma	TTV
1343	F2	T2	1088810	Anelloviridae	Other	TTV-like mini virus	91.8434	1.96305	85	TLMV	Plasma	TTV
1345	F2	T2	1144749	Anelloviridae	Other	Torque teno virus JA	83.8612	1.92356	85	Group1	Plasma	TTV
1346	F2	T2	1144749	Anelloviridae	Alphatorquevirus	Torque teno virus 10	81.2405	1.90977	85	Group5	Plasma	TTV
1347	F2	T2	1088810	Anelloviridae	Alphatorquevirus	TTV-HD13	80.8222	1.90753	85	Group1	Plasma	TTV
1348	F2	T2	1144749	Anelloviridae	Other	TTV-like mini virus	79.4934	1.90033	85	TLMV	Plasma	TTV
1351	F2	T2	1088810	Anelloviridae	Other	TTV-like mini virus	68.8825	1.83811	85	TLMV	Plasma	TTV
1352	F2	T2	1088810	Anelloviridae	Other	Torque teno virus T3PB	66.1272	1.82038	85	Group3	Plasma	TTV
1353	F2	T2	1144749	Anelloviridae	Other	Torque teno virus JA	65.5165	1.81635	85	Group1	Plasma	TTV
1355	F2	T2	1088810	Anelloviridae	Other	Torque teno virus 29	62.4535	1.79556	85	Group4	Plasma	TTV
1356	F2	T2	1144749	Anelloviridae	Alphatorquevirus	Torque teno virus CT39F	61.1488	1.78639	85	Group5	Plasma	TTV
1357	F2	T2	1088810	Anelloviridae	Alphatorquevirus	SEN virus	57.8613	1.76239	85	Group3	Plasma	TTV
1359	F2	T2	1144749	Anelloviridae	Other	Torque teno virus T3PB	55.0339	1.74063	85	Group3	Plasma	TTV
1361	F2	T2	1144749	Anelloviridae	Other	TTV-like mini virus	53.2868	1.72662	85	TLMV	Plasma	TTV
1363	F2	T2	1088810	Anelloviridae	Alphatorquevirus	Torque teno virus TTV-Hebei-1	50.5139	1.70341	85	Group1	Plasma	TTV
1364	F2	T2	1088810	Anelloviridae	Alphatorquevirus	TTV-HD13	48.677	1.68732	85	Group1	Plasma	TTV
1366	F2	T2	1144749	Anelloviridae	Other	Torque teno virus P/1C1	46.2984	1.66557	85	Group1	Plasma	TTV
1367	F2	T2	1144749	Anelloviridae	Alphatorquevirus	Torque teno virus P/1C1	45.4248	1.65729	85	Group1	Plasma	TTV
1369	F2	T2	1144749	Anelloviridae	Alphatorquevirus	Torque teno virus JA	44.5513	1.64886	85	Group1	Plasma	TTV
1370	F2	T2	1088810	Anelloviridae	Alphatorquevirus	TTV-HD13	44.0848	1.64429	85	Group1	Plasma	TTV
1371	F2	T2	1088810	Anelloviridae	Alphatorquevirus	Torque teno virus 10	43.1664	1.63515	85	Group5	Plasma	TTV
1372	F2	T2	1088810	Anelloviridae	Alphatorquevirus	Torque teno virus 10	43.1664	1.63515	85	Group5	Plasma	TTV
1373	F2	T2	1088810	Anelloviridae	Other	Torque teno virus 29	42.248	1.62581	85	Group4	Plasma	TTV
1375	F2	T2	1144749	Anelloviridae	Other	TTV-like mini virus	41.9306	1.62253	85	TLMV	Plasma	TTV
1376	F2	T2	1088810	Anelloviridae	Alphatorquevirus	TTV-HD16	40.4111	1.6065	85	Group3	Plasma	TTV
1377	F2	T2	1144749	Anelloviridae	Alphatorquevirus	Torque teno virus 24	40.1835	1.60405	85	Group3	Plasma	TTV
1378	F2	T2	1144749	Anelloviridae	Alphatorquevirus	Torque teno virus P/1C1	40.1835	1.60405	85	Group1	Plasma	TTV
1379	F2	T2	1144749	Anelloviridae	Alphatorquevirus	Torque teno virus JA	40.1835	1.60405	85	Group1	Plasma	TTV
1382	F2	T2	1088810	Anelloviridae	Alphatorquevirus	Torque teno virus 27	38.5742	1.5863	85	Group4	Plasma	TTV
1384	F2	T2	1144749	Anelloviridae	Alphatorquevirus	Torque teno virus JA	38.4364	1.58474	85	Group1	Plasma	TTV
1385	F2	T2	1088810	Anelloviridae	Alphatorquevirus	Torque teno virus JA	37.6558	1.57583	85	Group1	Plasma	TTV
1386	F2	T2	1144749	Anelloviridae	Alphatorquevirus	Torque teno virus JA	37.5628	1.57476	85	Group1	Plasma	TTV
1387	F2	T2	1144749	Anelloviridae	Alphatorquevirus	Torque teno virus JA	34.9422	1.54335	85	Group1	Plasma	TTV
1388	F2	T2	1088810	Anelloviridae	Alphatorquevirus	Torque teno virus JA	33.9821	1.53125	85	Group1	Plasma	TTV
1389	F2	T2	1144749	Anelloviridae	Alphatorquevirus	Torque teno virus JT33F	33.195	1.52107	85	Group5	Plasma	TTV
1390	F2	T2	1144749	Anelloviridae	Other	Torque teno virus 29	32.3215	1.50949	85	Group4	Plasma	TTV
1391	F2	T2	1088810	Anelloviridae	Other	TTV-like mini virus	31.2268	1.49453	85	TLMV	Plasma	TTV
1392	F2	T2	1088810	Anelloviridae	Alphatorquevirus	TTV-HD16	31.2268	1.49453	85	Group3	Plasma	TTV
1393	F2	T2	1088810	Anelloviridae	Alphatorquevirus	TTV-HD16	31.2268	1.49453	85	Group3	Plasma	TTV
1394	F2	T2	1088810	Anelloviridae	Alphatorquevirus	Torque teno virus P/1C1	30.3083	1.48156	85	Group1	Plasma	TTV
1395	F2	T2	1088810	Anelloviridae	Alphatorquevirus	Torque teno virus P/1C1	30.3083	1.48156	85	Group1	Plasma	TTV
1396	F2	T2	1144749	Anelloviridae	Alphatorquevirus	Torque teno virus JA	29.7008	1.47277	85	Group1	Plasma	TTV
1397	F2	T2	1088810	Anelloviridae	Alphatorquevirus	Torque teno virus CT30F	29.3899	1.4682	85	Group4	Plasma	TTV
1398	F2	T2	1088810	Anelloviridae	Alphatorquevirus	Torque teno virus P/1C1	29.3899	1.4682	85	Group1	Plasma	TTV
1399	F2	T2	1144749	Anelloviridae	Alphatorquevirus	Torque teno virus tth9	28.8273	1.4598	85	Group5	Plasma	TTV
1400	F2	T2	1144749	Anelloviridae	Alphatorquevirus	Torque teno virus TTV-Hebei-1	28.8273	1.4598	85	Group1	Plasma	TTV
1401	F2	T2	1144749	Anelloviridae	Alphatorquevirus	TTV-HD13	28.8273	1.4598	85	Group1	Plasma	TTV
1402	F2	T2	1088810	Anelloviridae	Alphatorquevirus	Torque teno virus 27	27.553	1.44017	85	Group4	Plasma	TTV
1403	F2	T2	1088810	Anelloviridae	Alphatorquevirus	Torque teno virus JA	27.553	1.44017	85	Group1	Plasma	TTV
1404	F2	T2	1088810	Anelloviridae	Other	Torque teno virus 3h	27.553	1.44017	85	Group3	Plasma	TTV
1405	F2	T2	1088810	Anelloviridae	Alphatorquevirus	TTV-HD16	27.553	1.44017	85	Group3	Plasma	TTV
1406	F2	T2	1088810	Anelloviridae	Alphatorquevirus	Torque teno virus JA	27.553	1.44017	85	Group1	Plasma	TTV
1407	F2	T2	1144749	Anelloviridae	Alphatorquevirus	Torque teno virus P/1C1	27.0802	1.43265	85	Group1	Plasma	TTV
1409	F2	T2	1144749	Anelloviridae	Alphatorquevirus	Torque teno virus JA	27.0802	1.43265	85	Group1	Plasma	TTV
1410	F2	T2	1088810	Anelloviridae	Alphatorquevirus	Torque teno virus P/1C1	26.6346	1.42545	85	Group1	Plasma	TTV
1411	F2	T2	1088810	Anelloviridae	Alphatorquevirus	Torque teno virus JA	26.6346	1.42545	85	Group1	Plasma	TTV
1413	F2	T2	1088810	Anelloviridae	Alphatorquevirus	TTV-HD16	26.6346	1.42545	85	Group3	Plasma	TTV
1414	F2	T2	1088810	Anelloviridae	Alphatorquevirus	Torque teno virus JA	26.6346	1.42545	85	Group1	Plasma	TTV
1415	F2	T2	1088810	Anelloviridae	Alphatorquevirus	Torque teno virus JT14F	25.7161	1.41021	85	Group4	Plasma	TTV
1416	F2	T2	1088810	Anelloviridae	Alphatorquevirus	Torque teno virus 27	24.7977	1.39441	85	Group4	Plasma	TTV
1417	F2	T2	1088810	Anelloviridae	Gammatorquevirus	Torque teno midi virus	24.7977	1.39441	85	TTMDV	Plasma	TTV
1418	F2	T2	1088810	Anelloviridae	Alphatorquevirus	Torque teno virus CT39F	23.8793	1.37802	85	Group5	Plasma	TTV
1419	F2	T2	1088810	Anelloviridae	Alphatorquevirus	Torque teno virus tth9	23.8793	1.37802	85	Group5	Plasma	TTV
1420	F2	T2	1088810	Anelloviridae	Alphatorquevirus	TTV-HD16	23.8793	1.37802	85	Group3	Plasma	TTV
1421	F2	T2	1088810	Anelloviridae	Alphatorquevirus	Torque teno virus JA	23.8793	1.37802	85	Group1	Plasma	TTV
1422	F2	T2	1088810	Anelloviridae	Alphatorquevirus	Torque teno virus JA	23.8793	1.37802	85	Group1	Plasma	TTV
1423	F2	T2	1144749	Anelloviridae	Alphatorquevirus	Torque teno virus JA	23.586	1.37265	85	Group1	Plasma	TTV
1425	F2	T2	1088810	Anelloviridae	Alphatorquevirus	TTV-HD16	22.0424	1.34326	85	Group3	Plasma	TTV
1426	F2	T2	1144749	Anelloviridae	Alphatorquevirus	Torque teno virus JA	21.8388	1.33923	85	Group1	Plasma	TTV
1427	F2	T2	1144749	Anelloviridae	Alphatorquevirus	TTV-HD13	21.8388	1.33923	85	Group1	Plasma	TTV
1428	F2	T2	1144749	Anelloviridae	Other	Torque teno virus 3h	20.9653	1.3215	85	Group3	Plasma	TTV
1429	F2	T2	1144749	Anelloviridae	Alphatorquevirus	Torque teno virus 10	20.0917	1.30302	85	Group5	Plasma	TTV
1430	F2	T2	1088810	Anelloviridae	Alphatorquevirus	Torque teno virus 16	19.2871	1.28527	85	Group3	Plasma	TTV
1431	F2	T2	1088810	Anelloviridae	Alphatorquevirus	Torque teno virus 8	19.2871	1.28527	85	Group2	Plasma	TTV
1432	F2	T2	1088810	Anelloviridae	Other	Torque teno virus GH1	19.2871	1.28527	85	Group1	Plasma	TTV
1433	F2	T2	1088810	Anelloviridae	Alphatorquevirus	TTV-HD16	19.2871	1.28527	85	Group3	Plasma	TTV
1434	F2	T2	1088810	Anelloviridae	Alphatorquevirus	TTV-HD16	19.2871	1.28527	85	Group3	Plasma	TTV
1435	F2	T2	1144749	Anelloviridae	Alphatorquevirus	Torque teno virus 16	19.2182	1.28371	85	Group3	Plasma	TTV
1436	F2	T2	1088810	Anelloviridae	Alphatorquevirus	Torque teno virus JT33F	18.3687	1.26408	85	Group5	Plasma	TTV
1437	F2	T2	1144749	Anelloviridae	Other	TTV-HD18	18.3446	1.26351	85	Group3	Plasma	TTV
1438	F2	T2	1144749	Anelloviridae	Alphatorquevirus	Torque teno virus 10	17.4711	1.24232	85	Group5	Plasma	TTV
1439	F2	T2	1144749	Anelloviridae	Alphatorquevirus	Torque teno virus CT39F	17.4711	1.24232	85	Group5	Plasma	TTV
1440	F2	T2	1144749	Anelloviridae	Gammatorquevirus	Torque teno midi virus	17.4711	1.24232	85	TTMDV	Plasma	TTV
1441	F2	T2	1088810	Anelloviridae	Alphatorquevirus	Torque teno virus tth13	17.4502	1.2418	85	Group5	Plasma	TTV
1442	F2	T2	1088810	Anelloviridae	Alphatorquevirus	Torque teno virus 3h	16.5318	1.21832	85	Group3	Plasma	TTV
1443	F2	T2	1088810	Anelloviridae	Alphatorquevirus	Torque teno virus CT39F	16.5318	1.21832	85	Group5	Plasma	TTV
1444	F2	T2	1088810	Anelloviridae	Alphatorquevirus	TTV-HD11	16.5318	1.21832	85	Group1	Plasma	TTV
1445	F2	T2	1088810	Anelloviridae	Alphatorquevirus	TTV-HD16	16.5318	1.21832	85	Group3	Plasma	TTV
1446	F2	T2	1144749	Anelloviridae	Gammatorquevirus	Torque teno midi virus	15.724	1.19656	85	TTMDV	Plasma	TTV
1447	F2	T2	1144749	Anelloviridae	Alphatorquevirus	TTV-HD16	15.724	1.19656	85	Group3	Plasma	TTV
1448	F2	T2	1088810	Anelloviridae	Alphatorquevirus	Torque teno virus CT39F	15.6134	1.1935	85	Group5	Plasma	TTV
1449	F2	T2	1088810	Anelloviridae	Alphatorquevirus	Torque teno virus P/1C1	14.6949	1.16717	85	Group1	Plasma	TTV
1450	F2	T2	1144749	Anelloviridae	Alphatorquevirus	Torque teno virus 3h	13.9769	1.14541	85	Group3	Plasma	TTV
1451	F2	T2	1088810	Anelloviridae	Alphatorquevirus	Torque teno virus 3	13.7765	1.13914	85	Group1	Plasma	TTV
1452	F2	T2	1088810	Anelloviridae	Alphatorquevirus	Torque teno virus 3	13.7765	1.13914	85	Group1	Plasma	TTV
1453	F2	T2	1088810	Anelloviridae	Alphatorquevirus	Torque teno virus 8	13.7765	1.13914	85	Group2	Plasma	TTV
1454	F2	T2	1088810	Anelloviridae	Alphatorquevirus	TTV-HD16	13.7765	1.13914	85	Group3	Plasma	TTV
1455	F2	T2	1144749	Anelloviridae	Alphatorquevirus	Torque teno virus 16	13.1033	1.11738	85	Group3	Plasma	TTV
1456	F2	T2	1144749	Anelloviridae	Alphatorquevirus	Torque teno virus 17	13.1033	1.11738	85	Group3	Plasma	TTV
1457	F2	T2	1144749	Anelloviridae	Alphatorquevirus	Torque teno virus 27	13.1033	1.11738	85	Group4	Plasma	TTV
1458	F2	T2	1144749	Anelloviridae	Other	Torque teno virus 29	13.1033	1.11738	85	Group4	Plasma	TTV
1459	F2	T2	1144749	Anelloviridae	Alphatorquevirus	Torque teno virus CT30F	13.1033	1.11738	85	Group4	Plasma	TTV
1460	F2	T2	1144749	Anelloviridae	Alphatorquevirus	TTV-HD16	13.1033	1.11738	85	Group3	Plasma	TTV
1461	F2	T2	1144749	Anelloviridae	Alphatorquevirus	Torque teno virus P/1C1	13.1033	1.11738	85	Group1	Plasma	TTV
1462	F2	T2	1144749	Anelloviridae	Alphatorquevirus	Torque teno virus P/1C1	13.1033	1.11738	85	Group1	Plasma	TTV
1463	F2	T2	1088810	Anelloviridae	Alphatorquevirus	SEN virus	12.8581	1.10918	85	Group3	Plasma	TTV
1464	F2	T2	1088810	Anelloviridae	Alphatorquevirus	Torque teno virus 28	12.8581	1.10918	85	Group4	Plasma	TTV
1465	F2	T2	1088810	Anelloviridae	Alphatorquevirus	Torque teno virus CT39F	12.8581	1.10918	85	Group5	Plasma	TTV
1466	F2	T2	1088810	Anelloviridae	Alphatorquevirus	Torque teno virus JA	12.8581	1.10918	85	Group1	Plasma	TTV
1467	F2	T2	1088810	Anelloviridae	Gammatorquevirus	Torque teno midi virus	12.8581	1.10918	85	TTMDV	Plasma	TTV
1468	F2	T2	1144749	Anelloviridae	Alphatorquevirus	Torque teno virus 27	12.2298	1.08742	85	Group4	Plasma	TTV
1469	F2	T2	1144749	Anelloviridae	Alphatorquevirus	TTV-HD16	12.2298	1.08742	85	Group3	Plasma	TTV
1470	F2	T2	1088810	Anelloviridae	Alphatorquevirus	Torque teno virus 28	11.9396	1.07699	85	Group4	Plasma	TTV
1471	F2	T2	1088810	Anelloviridae	Alphatorquevirus	Torque teno virus 3h	11.9396	1.07699	85	Group3	Plasma	TTV
1472	F2	T2	1088810	Anelloviridae	Alphatorquevirus	TTV-HD16	11.9396	1.07699	85	Group3	Plasma	TTV
1473	F2	T2	1144749	Anelloviridae	Alphatorquevirus	Torque teno virus 8	11.3562	1.05523	85	Group2	Plasma	TTV
1474	F2	T2	1144749	Anelloviridae	Alphatorquevirus	Torque teno virus tth13	11.3562	1.05523	85	Group5	Plasma	TTV
1475	F2	T2	1144749	Anelloviridae	Alphatorquevirus	Torque teno virus CT39F	11.3562	1.05523	85	Group5	Plasma	TTV
1476	F2	T2	1144749	Anelloviridae	Alphatorquevirus	Torque teno virus P/1C1	11.3562	1.05523	85	Group1	Plasma	TTV
1477	F2	T2	1088810	Anelloviridae	Alphatorquevirus	Torque teno virus JT33F	11.0212	1.04223	85	Group5	Plasma	TTV
1478	F2	T2	1088810	Anelloviridae	Gammatorquevirus	Torque teno midi virus	11.0212	1.04223	85	TTMDV	Plasma	TTV
1479	F2	T2	1144749	Anelloviridae	Alphatorquevirus	Torque teno virus 27	10.4826	1.02047	85	Group4	Plasma	TTV
1480	F2	T2	1144749	Anelloviridae	Other	TTV-HD18	10.4826	1.02047	85	Group3	Plasma	TTV
1481	F2	T2	1144749	Anelloviridae	Alphatorquevirus	TTV-HD15	10.4826	1.02047	85	Group5	Plasma	TTV
1482	F2	T2	1144749	Anelloviridae	Alphatorquevirus	TTV-HD16	10.4826	1.02047	85	Group3	Plasma	TTV
1483	F2	T2	1088810	Anelloviridae	Alphatorquevirus	Torque teno virus JT33F	10.1028	1.00444	85	Group5	Plasma	TTV
1484	F2	T2	1088810	Anelloviridae	Alphatorquevirus	Torque teno virus tth8	10.1028	1.00444	85	Group5	Plasma	TTV
1485	F2	T2	1088810	Anelloviridae	Alphatorquevirus	TTV-HD18	10.1028	1.00444	85	Group3	Plasma	TTV
1486	F2	T2	1088810	Anelloviridae	Alphatorquevirus	Torque teno virus P/1C1	10.1028	1.00444	85	Group1	Plasma	TTV
1487	F2	T2	1144749	Anelloviridae	Alphatorquevirus	SEN virus	9.60909	0.982682	85	Group3	Plasma	TTV
1488	F2	T2	1144749	Anelloviridae	Alphatorquevirus	Torque teno virus CT39F	9.60909	0.982682	85	Group5	Plasma	TTV
1489	F2	T2	1144749	Anelloviridae	Alphatorquevirus	Torque teno virus tth8	9.60909	0.982682	85	Group5	Plasma	TTV
1490	F2	T2	1144749	Anelloviridae	Other	Torque teno virus JA	9.60909	0.982682	85	Group1	Plasma	TTV
1491	F2	T2	1144749	Anelloviridae	Gammatorquevirus	Torque teno midi virus	9.60909	0.982682	85	TTMDV	Plasma	TTV
1492	F2	T2	1144749	Anelloviridae	Alphatorquevirus	Torque teno virus P/1C1	9.60909	0.982682	85	Group1	Plasma	TTV
1493	F2	T2	1088810	Anelloviridae	Alphatorquevirus	Torque teno virus 2	9.18434	0.963048	85	Group1	Plasma	TTV
1494	F2	T2	1088810	Anelloviridae	Alphatorquevirus	Torque teno virus CT39F	9.18434	0.963048	85	Group5	Plasma	TTV
1495	F2	T2	1088810	Anelloviridae	Alphatorquevirus	TTV-HD11	9.18434	0.963048	85	Group1	Plasma	TTV
1496	F2	T2	1088810	Anelloviridae	Alphatorquevirus	TTV-HD15	9.18434	0.963048	85	Group5	Plasma	TTV
1497	F2	T2	1144749	Anelloviridae	Alphatorquevirus	Torque teno virus 8	8.73554	0.94129	85	Group2	Plasma	TTV
1498	F2	T2	1144749	Anelloviridae	Alphatorquevirus	Torque teno virus CT39F	8.73554	0.94129	85	Group5	Plasma	TTV
1499	F2	T2	1144749	Anelloviridae	Alphatorquevirus	TTV-HD11	8.73554	0.94129	85	Group1	Plasma	TTV
1500	F2	T2	1144749	Anelloviridae	Alphatorquevirus	TTV-HD16	8.73554	0.94129	85	Group3	Plasma	TTV
1501	F2	T3	1741690	Anelloviridae	Alphatorquevirus	SEN virus	107274	5.03049	172	Group3	Plasma	TTV
1502	F2	T3	1586635	Anelloviridae	Alphatorquevirus	SEN virus	71182.1	4.85237	172	Group3	Plasma	TTV
1504	F2	T3	1741690	Anelloviridae	Alphatorquevirus	TTV-HD18	6296.76	3.79912	172	Group3	Plasma	TTV
1505	F2	T3	1741690	Anelloviridae	Alphatorquevirus	Torque teno virus 3	5813.32	3.76442	172	Group1	Plasma	TTV
1506	F2	T3	1741690	Anelloviridae	Alphatorquevirus	Torque teno virus 3	5698.49	3.75576	172	Group1	Plasma	TTV
1507	F2	T3	1586635	Anelloviridae	Alphatorquevirus	TTV-HD18	4195.67	3.6228	172	Group3	Plasma	TTV
1508	F2	T3	1586635	Anelloviridae	Alphatorquevirus	TTV-HD18	3542.09	3.54926	172	Group3	Plasma	TTV
1509	F2	T3	1741690	Anelloviridae	Alphatorquevirus	TTV-HD18	2796.13	3.44656	172	Group3	Plasma	TTV
1510	F2	T3	1586635	Anelloviridae	Other	Torque teno virus 29	2539.34	3.40472	172	Group4	Plasma	TTV
1511	F2	T3	1741690	Anelloviridae	Other	Torque teno virus P/1C1	1831.55	3.26282	172	Group1	Plasma	TTV
1512	F2	T3	1741690	Anelloviridae	Alphatorquevirus	TTV-HD20	1605.91	3.20572	172	Group3	Plasma	TTV
1513	F2	T3	1741690	Anelloviridae	Alphatorquevirus	TTV-HD20	1477.3	3.16947	172	Group3	Plasma	TTV
1514	F2	T3	1741690	Anelloviridae	Other	Torque teno virus 29	1229.27	3.08965	172	Group4	Plasma	TTV
1515	F2	T3	1586635	Anelloviridae	Alphatorquevirus	TTV-HD20	1221.45	3.08688	172	Group3	Plasma	TTV
1516	F2	T3	1741690	Anelloviridae	Alphatorquevirus	Torque teno virus JT05F	1103.53	3.04278	172	Group4	Plasma	TTV
1517	F2	T3	1586635	Anelloviridae	Alphatorquevirus	Torque teno virus 27	1101.7	3.04206	172	Group4	Plasma	TTV
1518	F2	T3	1586635	Anelloviridae	Alphatorquevirus	TTV-HD20	1056.32	3.0238	172	Group3	Plasma	TTV
1519	F2	T3	1741690	Anelloviridae	Alphatorquevirus	TTV-HD17	1020.85	3.00896	172	Group3	Plasma	TTV
1520	F2	T3	1586635	Anelloviridae	Other	Torque teno virus 29	1005.9	3.00256	172	Group4	Plasma	TTV
1521	F2	T3	1741690	Anelloviridae	Alphatorquevirus	Torque teno virus SIA109	931.279	2.96908	172	Group3	Plasma	TTV
1522	F2	T3	1586635	Anelloviridae	Alphatorquevirus	Torque teno virus SIA109	919.556	2.96358	172	Group3	Plasma	TTV
1523	F2	T3	1586635	Anelloviridae	Other	SEN virus	904.43	2.95637	172	Group3	Plasma	TTV
1524	F2	T3	1586635	Anelloviridae	Alphatorquevirus	Torque teno virus 27	882.371	2.94565	172	Group4	Plasma	TTV
1525	F2	T3	1741690	Anelloviridae	Alphatorquevirus	TTV-HD20	880.18	2.94457	172	Group3	Plasma	TTV
1526	F2	T3	1586635	Anelloviridae	Alphatorquevirus	Torque teno virus 27	786.57	2.89574	172	Group4	Plasma	TTV
1527	F2	T3	1586635	Anelloviridae	Alphatorquevirus	TTV-HD20	649.803	2.81278	172	Group3	Plasma	TTV
1528	F2	T3	1586635	Anelloviridae	Alphatorquevirus	Torque teno virus TTV-Hebei-1	579.213	2.76284	172	Group1	Plasma	TTV
1529	F2	T3	1586635	Anelloviridae	Alphatorquevirus	TTV-HD16	557.784	2.74647	172	Group3	Plasma	TTV
1530	F2	T3	1586635	Anelloviridae	Alphatorquevirus	TTV-HD16	553.372	2.74302	172	Group3	Plasma	TTV
1531	F2	T3	1741690	Anelloviridae	Other	Torque teno virus 29	547.744	2.73858	172	Group4	Plasma	TTV
1532	F2	T3	1741690	Anelloviridae	Alphatorquevirus	Torque teno virus 27	529.945	2.72423	172	Group4	Plasma	TTV
1533	F2	T3	1586635	Anelloviridae	Alphatorquevirus	TTV-HD16	507.993	2.70586	172	Group3	Plasma	TTV
1534	F2	T3	1741690	Anelloviridae	Alphatorquevirus	TTV-HD20	506.405	2.7045	172	Group3	Plasma	TTV
1535	F2	T3	1741690	Anelloviridae	Alphatorquevirus	Torque teno virus 27	502.96	2.70153	172	Group4	Plasma	TTV
1536	F2	T3	1741690	Anelloviridae	Alphatorquevirus	Torque teno virus 27	478.845	2.6802	172	Group4	Plasma	TTV
1537	F2	T3	1741690	Anelloviridae	Alphatorquevirus	TTV-HD16	469.659	2.67178	172	Group3	Plasma	TTV
1538	F2	T3	1586635	Anelloviridae	Other	SEN virus	441.816	2.64524	172	Group3	Plasma	TTV
1539	F2	T3	1586635	Anelloviridae	Alphatorquevirus	Torque teno virus CT30F	441.185	2.64462	172	Group4	Plasma	TTV
1540	F2	T3	1741690	Anelloviridae	Alphatorquevirus	TTV-HD16	439.229	2.64269	172	Group3	Plasma	TTV
1541	F2	T3	1741690	Anelloviridae	Alphatorquevirus	Torque teno virus TTV-Hebei-1	431.19	2.63467	172	Group1	Plasma	TTV
1542	F2	T3	1741690	Anelloviridae	Alphatorquevirus	TTV-HD16	420.281	2.62354	172	Group3	Plasma	TTV
1543	F2	T3	1586635	Anelloviridae	Alphatorquevirus	TTV-HD16	406.521	2.60908	172	Group3	Plasma	TTV
1544	F2	T3	1741690	Anelloviridae	Alphatorquevirus	TTV-HD16	403.057	2.60537	172	Group3	Plasma	TTV
1545	F2	T3	1586635	Anelloviridae	Alphatorquevirus	TTV-HD16	402.739	2.60502	172	Group3	Plasma	TTV
1546	F2	T3	1741690	Anelloviridae	Alphatorquevirus	TTV-HD16	398.464	2.60039	172	Group3	Plasma	TTV
1547	F2	T3	1586635	Anelloviridae	Alphatorquevirus	TTV-HD20	394.546	2.5961	172	Group3	Plasma	TTV
1548	F2	T3	1586635	Anelloviridae	Alphatorquevirus	TTV-HD16	385.092	2.58556	172	Group3	Plasma	TTV
1549	F2	T3	1741690	Anelloviridae	Alphatorquevirus	TTV-HD16	371.478	2.56993	172	Group3	Plasma	TTV
1550	F2	T3	1741690	Anelloviridae	Alphatorquevirus	TTV-HD16	366.311	2.56385	172	Group3	Plasma	TTV
1551	F2	T3	1586635	Anelloviridae	Alphatorquevirus	TTV-HD16	363.663	2.5607	172	Group3	Plasma	TTV
1552	F2	T3	1586635	Anelloviridae	Alphatorquevirus	Torque teno virus 15	354.839	2.55003	172	Group3	Plasma	TTV
1553	F2	T3	1586635	Anelloviridae	Alphatorquevirus	TTV-HD16	351.688	2.54616	172	Group3	Plasma	TTV
1554	F2	T3	1741690	Anelloviridae	Alphatorquevirus	Torque teno virus CT30F	343.345	2.53573	172	Group4	Plasma	TTV
1555	F2	T3	1586635	Anelloviridae	Alphatorquevirus	Torque teno virus 15	337.822	2.52869	172	Group3	Plasma	TTV
1556	F2	T3	1741690	Anelloviridae	Alphatorquevirus	TTV-HD16	329.565	2.51794	172	Group3	Plasma	TTV
1557	F2	T3	1741690	Anelloviridae	Alphatorquevirus	TTV-HD16	318.082	2.50254	172	Group3	Plasma	TTV
1558	F2	T3	1741690	Anelloviridae	Alphatorquevirus	TTV-HD20	318.082	2.50254	172	Group3	Plasma	TTV
1559	F2	T3	1741690	Anelloviridae	Alphatorquevirus	TTV-HD16	296.838	2.47252	172	Group3	Plasma	TTV
1560	F2	T3	1586635	Anelloviridae	Alphatorquevirus	Torque teno virus JA	293.703	2.46791	172	Group1	Plasma	TTV
1561	F2	T3	1741690	Anelloviridae	Alphatorquevirus	TTV-HD16	292.245	2.46575	172	Group3	Plasma	TTV
1562	F2	T3	1741690	Anelloviridae	Alphatorquevirus	Torque teno virus tth4	290.522	2.46318	172	Group3	Plasma	TTV
1563	F2	T3	1586635	Anelloviridae	Alphatorquevirus	TTV-HD16	289.922	2.46228	172	Group3	Plasma	TTV
1564	F2	T3	1741690	Anelloviridae	Other	SEN virus	279.039	2.44567	172	Group3	Plasma	TTV
1565	F2	T3	1586635	Anelloviridae	Alphatorquevirus	TTV-HD16	259.669	2.41442	172	Group3	Plasma	TTV
1566	F2	T3	1741690	Anelloviridae	Alphatorquevirus	TTV-HD16	253.202	2.40347	172	Group3	Plasma	TTV
1567	F2	T3	1586635	Anelloviridae	Other	Torque teno virus 29	252.106	2.40158	172	Group4	Plasma	TTV
1568	F2	T3	1586635	Anelloviridae	Alphatorquevirus	TTV-HD16	252.106	2.40158	172	Group3	Plasma	TTV
1569	F2	T3	1586635	Anelloviridae	Gammatorquevirus	Torque teno midi virus	231.307	2.36419	172	TTMDV	Plasma	TTV
1570	F2	T3	1741690	Anelloviridae	Alphatorquevirus	Torque teno virus JA	229.662	2.36109	172	Group1	Plasma	TTV
1571	F2	T3	1741690	Anelloviridae	Alphatorquevirus	TTV-HD11	226.217	2.35453	172	Group1	Plasma	TTV
1572	F2	T3	1741690	Anelloviridae	Alphatorquevirus	Torque teno virus 15	223.92	2.35009	172	Group3	Plasma	TTV
1573	F2	T3	1586635	Anelloviridae	Alphatorquevirus	Torque teno virus 3h	221.223	2.34483	172	Group3	Plasma	TTV
1574	F2	T3	1586635	Anelloviridae	Alphatorquevirus	TTV-HD20	217.441	2.33734	172	Group3	Plasma	TTV
1575	F2	T3	1586635	Anelloviridae	Alphatorquevirus	TTV-HD11	209.248	2.32066	172	Group1	Plasma	TTV
1576	F2	T3	1586635	Anelloviridae	Alphatorquevirus	Torque teno virus 29	207.987	2.31804	172	Group4	Plasma	TTV
1577	F2	T3	1741690	Anelloviridae	Alphatorquevirus	Torque teno virus 18	199.232	2.29936	172	Group3	Plasma	TTV
1578	F2	T3	1741690	Anelloviridae	Other	Torque teno virus GH1	197.509	2.29559	172	Group1	Plasma	TTV
1579	F2	T3	1586635	Anelloviridae	Alphatorquevirus	SEN virus	196.643	2.29368	172	Group3	Plasma	TTV
1580	F2	T3	1741690	Anelloviridae	Other	SEN virus	190.619	2.28017	172	Group3	Plasma	TTV
1581	F2	T3	1741690	Anelloviridae	Alphatorquevirus	Torque teno virus 15	188.897	2.27623	172	Group3	Plasma	TTV
1582	F2	T3	1741690	Anelloviridae	Alphatorquevirus	TTV-HD20	188.323	2.2749	172	Group3	Plasma	TTV
1583	F2	T3	1586635	Anelloviridae	Alphatorquevirus	TTV-HD20	181.516	2.25892	172	Group3	Plasma	TTV
1584	F2	T3	1586635	Anelloviridae	Other	Torque teno virus GH1	180.886	2.2574	172	Group1	Plasma	TTV
1585	F2	T3	1586635	Anelloviridae	Alphatorquevirus	TTV-HD14	177.735	2.24977	172	Group4	Plasma	TTV
1586	F2	T3	1741690	Anelloviridae	Alphatorquevirus	Torque teno virus JT14F	173.969	2.24047	172	Group4	Plasma	TTV
1587	F2	T3	1741690	Anelloviridae	Alphatorquevirus	SEN virus	169.376	2.22885	172	Group3	Plasma	TTV
1588	F2	T3	1586635	Anelloviridae	Alphatorquevirus	TTV-HD14	161.978	2.20946	172	Group4	Plasma	TTV
1589	F2	T3	1586635	Anelloviridae	Alphatorquevirus	TTV-HD14	161.978	2.20946	172	Group4	Plasma	TTV
1590	F2	T3	1586635	Anelloviridae	Gammatorquevirus	Torque teno midi virus 1	158.196	2.1992	172	TTMDV	Plasma	TTV
1591	F2	T3	1586635	Anelloviridae	Gammatorquevirus	Torque teno midi virus	149.373	2.17427	172	TTMDV	Plasma	TTV
1592	F2	T3	1741690	Anelloviridae	Gammatorquevirus	Torque teno midi virus	149.28	2.174	172	TTMDV	Plasma	TTV
1593	F2	T3	1586635	Anelloviridae	Alphatorquevirus	Torque teno virus 10	148.742	2.17243	172	Group5	Plasma	TTV
1594	F2	T3	1586635	Anelloviridae	Alphatorquevirus	Torque teno virus 28	146.852	2.16688	172	Group4	Plasma	TTV
1595	F2	T3	1586635	Anelloviridae	Alphatorquevirus	Torque teno virus 28	142.44	2.15363	172	Group4	Plasma	TTV
1596	F2	T3	1586635	Anelloviridae	Alphatorquevirus	TTV-HD14	136.137	2.13398	172	Group4	Plasma	TTV
1597	F2	T3	1586635	Anelloviridae	Alphatorquevirus	TTV-HD16	125.423	2.09838	172	Group3	Plasma	TTV
1598	F2	T3	1586635	Anelloviridae	Alphatorquevirus	Torque teno virus tth4	124.792	2.09619	172	Group3	Plasma	TTV
1599	F2	T3	1586635	Anelloviridae	Alphatorquevirus	TTV-HD14	124.792	2.09619	172	Group4	Plasma	TTV
1600	F2	T3	1586635	Anelloviridae	Alphatorquevirus	TTV-HD14	124.792	2.09619	172	Group4	Plasma	TTV
1601	F2	T3	1741690	Anelloviridae	Alphatorquevirus	Torque teno virus JT03F	121.147	2.08331	172	Group4	Plasma	TTV
1602	F2	T3	1586635	Anelloviridae	Alphatorquevirus	TTV-HD14	121.011	2.08282	172	Group4	Plasma	TTV
1603	F2	T3	1586635	Anelloviridae	Other	Torque teno virus 3h	118.49	2.07368	172	Group3	Plasma	TTV
1604	F2	T3	1586635	Anelloviridae	Alphatorquevirus	TTV-HD14	117.859	2.07136	172	Group4	Plasma	TTV
1605	F2	T3	1741690	Anelloviridae	Other	Torque teno virus JA	116.553	2.06653	172	Group1	Plasma	TTV
1606	F2	T3	1586635	Anelloviridae	Alphatorquevirus	SEN virus	114.708	2.05959	172	Group3	Plasma	TTV
1607	F2	T3	1586635	Anelloviridae	Alphatorquevirus	TTV-HD14	113.448	2.0548	172	Group4	Plasma	TTV
1608	F2	T3	1586635	Anelloviridae	Alphatorquevirus	Torque teno virus 6	112.817	2.05238	172	Group2	Plasma	TTV
1609	F2	T3	1586635	Anelloviridae	Alphatorquevirus	TTV-HD18	108.406	2.03505	172	Group3	Plasma	TTV
1610	F2	T3	1586635	Anelloviridae	Other	Torque teno virus JA	107.775	2.03252	172	Group1	Plasma	TTV
1611	F2	T3	1586635	Anelloviridae	Alphatorquevirus	Torque teno virus JA	105.884	2.02483	172	Group1	Plasma	TTV
1612	F2	T3	1586635	Anelloviridae	Alphatorquevirus	Torque teno virus 8	104.624	2.01963	172	Group2	Plasma	TTV
1613	F2	T3	1586635	Anelloviridae	Alphatorquevirus	Torque teno virus 6	103.994	2.01701	172	Group2	Plasma	TTV
1614	F2	T3	1741690	Anelloviridae	Alphatorquevirus	TTV-HD14	102.2	2.00945	172	Group4	Plasma	TTV
1615	F2	T3	1586635	Anelloviridae	Alphatorquevirus	Torque teno virus 24	102.103	2.00904	172	Group3	Plasma	TTV
1616	F2	T3	1586635	Anelloviridae	Alphatorquevirus	TTV-HD14	99.5818	1.99818	172	Group4	Plasma	TTV
1617	F2	T3	1741690	Anelloviridae	Other	Torque teno virus 29	97.0322	1.98692	172	Group4	Plasma	TTV
1618	F2	T3	1586635	Anelloviridae	Alphatorquevirus	Torque teno virus 24	96.4305	1.98421	172	Group3	Plasma	TTV
1619	F2	T3	1741690	Anelloviridae	Alphatorquevirus	Torque teno virus 12	94.7356	1.97651	172	Group5	Plasma	TTV
1620	F2	T3	1741690	Anelloviridae	Alphatorquevirus	Torque teno virus JA	93.5873	1.97122	172	Group1	Plasma	TTV
1621	F2	T3	1586635	Anelloviridae	Alphatorquevirus	Torque teno virus JA	92.6489	1.96684	172	Group1	Plasma	TTV
1622	F2	T3	1741690	Anelloviridae	Alphatorquevirus	Torque teno virus JA	91.2906	1.96043	172	Group1	Plasma	TTV
1623	F2	T3	1586635	Anelloviridae	Alphatorquevirus	Torque teno virus 8	90.7581	1.95789	172	Group2	Plasma	TTV
1624	F2	T3	1741690	Anelloviridae	Other	Torque teno virus JA	90.1423	1.95493	172	Group1	Plasma	TTV
1625	F2	T3	1586635	Anelloviridae	Other	Torque teno virus P/1C1	89.4976	1.95181	172	Group1	Plasma	TTV
1626	F2	T3	1586635	Anelloviridae	Other	TTV-HD18	89.4976	1.95181	172	Group3	Plasma	TTV
1627	F2	T3	1586635	Anelloviridae	Alphatorquevirus	Torque teno virus 12	88.2371	1.94565	172	Group5	Plasma	TTV
1628	F2	T3	1586635	Anelloviridae	Alphatorquevirus	Torque teno virus 3h	88.2371	1.94565	172	Group3	Plasma	TTV
1629	F2	T3	1741690	Anelloviridae	Alphatorquevirus	Torque teno virus JA	87.8457	1.94372	172	Group1	Plasma	TTV
1630	F2	T3	1586635	Anelloviridae	Alphatorquevirus	Torque teno virus JA	86.9765	1.9394	172	Group1	Plasma	TTV
1631	F2	T3	1586635	Anelloviridae	Alphatorquevirus	Torque teno virus 12	85.716	1.93306	172	Group5	Plasma	TTV
1632	F2	T3	1741690	Anelloviridae	Alphatorquevirus	TTV-HD14	85.5491	1.93222	172	Group4	Plasma	TTV
1633	F2	T3	1741690	Anelloviridae	Alphatorquevirus	Torque teno virus 12	84.9749	1.92929	172	Group5	Plasma	TTV
1634	F2	T3	1586635	Anelloviridae	Other	Torque teno virus 3h	84.4555	1.92663	172	Group3	Plasma	TTV
1635	F2	T3	1741690	Anelloviridae	Other	Torque teno virus 3h	83.8266	1.92338	172	Group3	Plasma	TTV
1636	F2	T3	1741690	Anelloviridae	Other	Torque teno virus JA	83.2525	1.9204	172	Group1	Plasma	TTV
1637	F2	T3	1586635	Anelloviridae	Alphatorquevirus	Torque teno virus 24	82.5647	1.91679	172	Group3	Plasma	TTV
1639	F2	T3	1741690	Anelloviridae	Alphatorquevirus	Torque teno virus JA	79.8075	1.90204	172	Group1	Plasma	TTV
1640	F2	T3	1586635	Anelloviridae	Alphatorquevirus	Torque teno virus JT05F	78.7831	1.89643	172	Group4	Plasma	TTV
1641	F2	T3	1586635	Anelloviridae	Alphatorquevirus	TTV-HD18	78.7831	1.89643	172	Group3	Plasma	TTV
1643	F2	T3	1741690	Anelloviridae	Alphatorquevirus	Torque teno virus JA	77.5109	1.88936	172	Group1	Plasma	TTV
1644	F2	T3	1741690	Anelloviridae	Alphatorquevirus	TTV-HD14	75.7885	1.8796	172	Group4	Plasma	TTV
1645	F2	T3	1586635	Anelloviridae	Alphatorquevirus	Torque teno virus JA	75.6318	1.8787	172	Group1	Plasma	TTV
1646	F2	T3	1586635	Anelloviridae	Alphatorquevirus	Torque teno virus JA	75.6318	1.8787	172	Group1	Plasma	TTV
1647	F2	T3	1741690	Anelloviridae	Alphatorquevirus	TTV-HD14	74.6401	1.87297	172	Group4	Plasma	TTV
1649	F2	T3	1741690	Anelloviridae	Alphatorquevirus	Torque teno virus 6	73.4918	1.86624	172	Group2	Plasma	TTV
1650	F2	T3	1586635	Anelloviridae	Alphatorquevirus	TTV-HD17	72.4804	1.86022	172	Group3	Plasma	TTV
1651	F2	T3	1586635	Anelloviridae	Alphatorquevirus	Torque teno virus 3h	68.0686	1.83295	172	Group3	Plasma	TTV
1652	F2	T3	1741690	Anelloviridae	Other	Torque teno virus T3PB	66.602	1.82349	172	Group1	Plasma	TTV
1654	F2	T3	1586635	Anelloviridae	Alphatorquevirus	Torque teno virus 3h	66.1778	1.82071	172	Group3	Plasma	TTV
1655	F2	T3	1741690	Anelloviridae	Alphatorquevirus	Torque teno virus 3h	66.0278	1.81973	172	Group3	Plasma	TTV
1656	F2	T3	1741690	Anelloviridae	Alphatorquevirus	TTV-HD18	66.0278	1.81973	172	Group3	Plasma	TTV
1657	F2	T3	1741690	Anelloviridae	Alphatorquevirus	TTV-HD14	65.4537	1.81593	172	Group4	Plasma	TTV
1658	F2	T3	1586635	Anelloviridae	Other	TTV-like mini virus	64.9173	1.81236	172	TLMV	Plasma	TTV
1659	F2	T3	1741690	Anelloviridae	Alphatorquevirus	Torque teno virus 29	64.8795	1.81211	172	Group4	Plasma	TTV
1661	F2	T3	1741690	Anelloviridae	Alphatorquevirus	TTV-HD14	64.8795	1.81211	172	Group4	Plasma	TTV
1662	F2	T3	1741690	Anelloviridae	Alphatorquevirus	TTV-HD14	63.157	1.80042	172	Group4	Plasma	TTV
1663	F2	T3	1586635	Anelloviridae	Other	TTV-like mini virus	61.1357	1.78629	172	TLMV	Plasma	TTV
1664	F2	T3	1741690	Anelloviridae	Alphatorquevirus	Torque teno virus 3h	60.8604	1.78434	172	Group3	Plasma	TTV
1665	F2	T3	1741690	Anelloviridae	Alphatorquevirus	TTV-HD14	60.8604	1.78434	172	Group4	Plasma	TTV
1666	F2	T3	1741690	Anelloviridae	Alphatorquevirus	Torque teno virus 3h	60.2863	1.78022	172	Group3	Plasma	TTV
1667	F2	T3	1741690	Anelloviridae	Alphatorquevirus	TTV-HD14	59.138	1.77187	172	Group4	Plasma	TTV
1669	F2	T3	1741690	Anelloviridae	Alphatorquevirus	TTV-HD14	57.9897	1.76335	172	Group4	Plasma	TTV
1671	F2	T3	1741690	Anelloviridae	Alphatorquevirus	Torque teno virus 6	56.2672	1.75026	172	Group2	Plasma	TTV
1674	F2	T3	1586635	Anelloviridae	Alphatorquevirus	Torque teno virus CT39F	54.2028	1.73402	172	Group5	Plasma	TTV
1675	F2	T3	1586635	Anelloviridae	Gammatorquevirus	Torque teno midi virus	54.2028	1.73402	172	TTMDV	Plasma	TTV
1676	F2	T3	1741690	Anelloviridae	Other	TTV-HD18	53.9706	1.73216	172	Group3	Plasma	TTV
1677	F2	T3	1741690	Anelloviridae	Other	TTV-like mini virus	52.2481	1.71807	172	TLMV	Plasma	TTV
1678	F2	T3	1741690	Anelloviridae	Alphatorquevirus	SEN virus	51.6739	1.71327	172	Group3	Plasma	TTV
1679	F2	T3	1586635	Anelloviridae	Alphatorquevirus	Torque teno virus 18	49.7909	1.69715	172	Group3	Plasma	TTV
1681	F2	T3	1741690	Anelloviridae	Alphatorquevirus	Torque teno virus JT33F	48.229	1.68331	172	Group5	Plasma	TTV
1682	F2	T3	1741690	Anelloviridae	Alphatorquevirus	Torque teno virus 24	47.0807	1.67284	172	Group3	Plasma	TTV
1683	F2	T3	1586635	Anelloviridae	Gammatorquevirus	Torque teno midi virus 1	46.6396	1.66875	172	TTMDV	Plasma	TTV
1684	F2	T3	1741690	Anelloviridae	Other	Torque teno virus JA	46.5066	1.66751	172	Group1	Plasma	TTV
1686	F2	T3	1741690	Anelloviridae	Alphatorquevirus	TTV-HD18	45.9324	1.66212	172	Group3	Plasma	TTV
1687	F2	T3	1741690	Anelloviridae	Alphatorquevirus	Torque teno virus 24	45.3582	1.65666	172	Group3	Plasma	TTV
1689	F2	T3	1741690	Anelloviridae	Other	Torque teno virus JA	42.4875	1.62826	172	Group1	Plasma	TTV
1690	F2	T3	1741690	Anelloviridae	Gammatorquevirus	Torque teno midi virus 1	41.9133	1.62235	172	TTMDV	Plasma	TTV
1691	F2	T3	1741690	Anelloviridae	Betatorquevirus	Torque teno mini virus 7	41.9133	1.62235	172	TTMV	Plasma	TTV
1692	F2	T3	1741690	Anelloviridae	Alphatorquevirus	Torque teno virus 8	41.9133	1.62235	172	Group2	Plasma	TTV
1693	F2	T3	1741690	Anelloviridae	Alphatorquevirus	Torque teno virus 28	40.765	1.61029	172	Group4	Plasma	TTV
1694	F2	T3	1741690	Anelloviridae	Alphatorquevirus	Torque teno virus P/1C1	40.1908	1.60413	172	Group1	Plasma	TTV
1695	F2	T3	1586635	Anelloviridae	Gammatorquevirus	Torque teno midi virus	39.7067	1.59886	172	TTMDV	Plasma	TTV
1696	F2	T3	1741690	Anelloviridae	Other	Torque teno virus 3h	39.6167	1.59788	172	Group3	Plasma	TTV
1697	F2	T3	1741690	Anelloviridae	Alphatorquevirus	Torque teno virus 2	39.0425	1.59154	172	Group1	Plasma	TTV
1698	F2	T3	1741690	Anelloviridae	Alphatorquevirus	Torque teno virus 28	39.0425	1.59154	172	Group4	Plasma	TTV
1699	F2	T3	1741690	Anelloviridae	Gammatorquevirus	Torque teno midi virus	39.0425	1.59154	172	TTMDV	Plasma	TTV
1700	F2	T3	1741690	Anelloviridae	Alphatorquevirus	Torque teno virus P/1C1	38.4684	1.5851	172	Group1	Plasma	TTV
1701	F2	T3	1741690	Anelloviridae	Alphatorquevirus	Torque teno virus JA	37.8942	1.57857	172	Group1	Plasma	TTV
1702	F2	T3	1741690	Anelloviridae	Other	TTV-like mini virus	36.7459	1.56521	172	TLMV	Plasma	TTV
1703	F2	T3	1741690	Anelloviridae	Gammatorquevirus	Torque teno midi virus	36.7459	1.56521	172	TTMDV	Plasma	TTV
1704	F2	T3	1741690	Anelloviridae	Alphatorquevirus	Torque teno virus 8	36.1718	1.55837	172	Group2	Plasma	TTV
1705	F2	T3	1586635	Anelloviridae	Other	Torque teno virus JA	35.9251	1.5554	172	Group1	Plasma	TTV
1706	F2	T3	1586635	Anelloviridae	Gammatorquevirus	Torque teno midi virus	34.6646	1.53989	172	TTMDV	Plasma	TTV
1707	F2	T3	1741690	Anelloviridae	Alphatorquevirus	Torque teno virus CT39F	33.8751	1.52988	172	Group5	Plasma	TTV
1708	F2	T3	1586635	Anelloviridae	Alphatorquevirus	Torque teno virus JT03F	33.404	1.5238	172	Group4	Plasma	TTV
1709	F2	T3	1586635	Anelloviridae	Alphatorquevirus	Torque teno virus TPK01	33.404	1.5238	172	Group2	Plasma	TTV
1710	F2	T3	1741690	Anelloviridae	Betatorquevirus	Torque teno mini virus 7	33.301	1.52246	172	TTMV	Plasma	TTV
1711	F2	T3	1741690	Anelloviridae	Alphatorquevirus	Torque teno virus tth9	33.301	1.52246	172	Group5	Plasma	TTV
1712	F2	T3	1741690	Anelloviridae	Gammatorquevirus	Torque teno midi virus	33.301	1.52246	172	TTMDV	Plasma	TTV
1713	F2	T3	1741690	Anelloviridae	Alphatorquevirus	TTV-HD15	33.301	1.52246	172	Group5	Plasma	TTV
1714	F2	T3	1586635	Anelloviridae	Other	Torque teno virus JA	32.1435	1.50709	172	Group1	Plasma	TTV
1715	F2	T3	1586635	Anelloviridae	Gammatorquevirus	Torque teno midi virus	31.5132	1.49849	172	TTMDV	Plasma	TTV
1716	F2	T3	1586635	Anelloviridae	Gammatorquevirus	Torque teno midi virus	31.5132	1.49849	172	TTMDV	Plasma	TTV
1717	F2	T3	1741690	Anelloviridae	Alphatorquevirus	Torque teno virus tth13	31.0044	1.49142	172	Group5	Plasma	TTV
1719	F2	T3	1741690	Anelloviridae	Other	TTV-like mini virus	29.8561	1.47503	172	TLMV	Plasma	TTV
1720	F2	T3	1586635	Anelloviridae	Gammatorquevirus	Torque teno midi virus	29.6224	1.47162	172	TTMDV	Plasma	TTV
1721	F2	T3	1741690	Anelloviridae	Alphatorquevirus	Torque teno virus P/1C1	28.7077	1.458	172	Group1	Plasma	TTV
1722	F2	T3	1741690	Anelloviridae	Alphatorquevirus	Torque teno virus 24	28.1336	1.44923	172	Group3	Plasma	TTV
1723	F2	T3	1586635	Anelloviridae	Alphatorquevirus	TTV-HD15	27.7316	1.44298	172	Group5	Plasma	TTV
1724	F2	T3	1741690	Anelloviridae	Alphatorquevirus	TTV-HD15	27.5594	1.44027	172	Group5	Plasma	TTV
1725	F2	T3	1741690	Anelloviridae	Alphatorquevirus	TTV-HD18	27.5594	1.44027	172	Group3	Plasma	TTV
1726	F2	T3	1741690	Anelloviridae	Alphatorquevirus	Torque teno virus CT39F	26.9853	1.43113	172	Group5	Plasma	TTV
1727	F2	T3	1741690	Anelloviridae	Alphatorquevirus	Torque teno virus JA	26.9853	1.43113	172	Group1	Plasma	TTV
1728	F2	T3	1586635	Anelloviridae	Alphatorquevirus	TTV-HD18	26.4711	1.42277	172	Group3	Plasma	TTV
1729	F2	T3	1741690	Anelloviridae	Gammatorquevirus	Torque teno midi virus 1	26.4111	1.42179	172	TTMDV	Plasma	TTV
1730	F2	T3	1586635	Anelloviridae	Alphatorquevirus	Torque teno virus 14	25.8409	1.41231	172	Group3	Plasma	TTV
1731	F2	T3	1586635	Anelloviridae	Alphatorquevirus	Torque teno virus 2	25.8409	1.41231	172	Group1	Plasma	TTV
1732	F2	T3	1741690	Anelloviridae	Alphatorquevirus	Torque teno virus P/1C1	25.2628	1.40248	172	Group1	Plasma	TTV
1733	F2	T3	1741690	Anelloviridae	Alphatorquevirus	Torque teno virus JA	25.2628	1.40248	172	Group1	Plasma	TTV
1734	F2	T3	1586635	Anelloviridae	Other	TTV-like mini virus	25.2106	1.40158	172	TLMV	Plasma	TTV
1735	F2	T3	1586635	Anelloviridae	Alphatorquevirus	Torque teno virus CT39F	25.2106	1.40158	172	Group5	Plasma	TTV
1736	F2	T3	1741690	Anelloviridae	Gammatorquevirus	Torque teno midi virus	24.6887	1.3925	172	TTMDV	Plasma	TTV
1737	F2	T3	1741690	Anelloviridae	Alphatorquevirus	TTV-HD15	24.1145	1.38228	172	Group5	Plasma	TTV
1738	F2	T3	1741690	Anelloviridae	Alphatorquevirus	Torque teno virus CT39F	22.9662	1.36109	172	Group5	Plasma	TTV
1739	F2	T3	1741690	Anelloviridae	Alphatorquevirus	TTV-HD15	22.9662	1.36109	172	Group5	Plasma	TTV
1740	F2	T3	1586635	Anelloviridae	Other	Torque teno virus JA	22.6895	1.35583	172	Group1	Plasma	TTV
1741	F2	T3	1586635	Anelloviridae	Alphatorquevirus	TTV-HD15	22.6895	1.35583	172	Group5	Plasma	TTV
1742	F2	T3	1586635	Anelloviridae	Alphatorquevirus	Torque teno virus JT33F	20.7987	1.31804	172	Group5	Plasma	TTV
1743	F2	T3	1586635	Anelloviridae	Alphatorquevirus	SEN virus	20.1685	1.30467	172	Group3	Plasma	TTV
1744	F2	T3	1586635	Anelloviridae	Betatorquevirus	Torque teno mini virus 1	20.1685	1.30467	172	TTMV	Plasma	TTV
1745	F2	T3	1586635	Anelloviridae	Betatorquevirus	Torque teno mini virus 7	20.1685	1.30467	172	TTMV	Plasma	TTV
1746	F2	T3	1586635	Anelloviridae	Alphatorquevirus	Torque teno virus 14	20.1685	1.30467	172	Group3	Plasma	TTV
1747	F2	T3	1586635	Anelloviridae	Alphatorquevirus	Torque teno virus 16	20.1685	1.30467	172	Group3	Plasma	TTV
1748	F2	T3	1586635	Anelloviridae	Alphatorquevirus	Torque teno virus CT39F	20.1685	1.30467	172	Group5	Plasma	TTV
1749	F2	T3	1586635	Anelloviridae	Other	Torque teno virus 19	19.5382	1.29088	172	Group3	Plasma	TTV
1750	F2	T3	1741690	Anelloviridae	Alphatorquevirus	SEN virus	19.5213	1.29051	172	Group3	Plasma	TTV
1751	F2	T3	1741690	Anelloviridae	Alphatorquevirus	Torque teno virus 14	18.9471	1.27754	172	Group3	Plasma	TTV
1752	F2	T3	1586635	Anelloviridae	Alphatorquevirus	TTV-HD15	18.9079	1.27664	172	Group5	Plasma	TTV
1753	F2	T3	1741690	Anelloviridae	Alphatorquevirus	Torque teno virus 16	18.373	1.26418	172	Group3	Plasma	TTV
1754	F2	T3	1741690	Anelloviridae	Alphatorquevirus	Torque teno virus tth8	18.373	1.26418	172	Group5	Plasma	TTV
1755	F2	T3	1586635	Anelloviridae	Gammatorquevirus	Torque teno midi virus 2	17.6474	1.24668	172	TTMDV	Plasma	TTV
1756	F2	T3	1586635	Anelloviridae	Alphatorquevirus	Torque teno virus 20	17.6474	1.24668	172	Group3	Plasma	TTV
1757	F2	T3	1586635	Anelloviridae	Betatorquevirus	Torque teno mini virus 7	17.0171	1.23089	172	TTMV	Plasma	TTV
1758	F2	T3	1586635	Anelloviridae	Other	Torque teno virus JA	17.0171	1.23089	172	Group1	Plasma	TTV
1759	F2	T3	1741690	Anelloviridae	Alphatorquevirus	TTV-HD11	16.6505	1.22143	172	Group1	Plasma	TTV
1760	F2	T3	1586635	Anelloviridae	Alphatorquevirus	Torque teno virus 3	16.3869	1.2145	172	Group1	Plasma	TTV
1761	F2	T3	1586635	Anelloviridae	Gammatorquevirus	Torque teno midi virus	16.3869	1.2145	172	TTMDV	Plasma	TTV
1762	F2	T3	1741690	Anelloviridae	Alphatorquevirus	Torque teno virus 16	16.0763	1.20619	172	Group3	Plasma	TTV
1763	F2	T3	1586635	Anelloviridae	Alphatorquevirus	Torque teno virus 3	15.7566	1.19746	172	Group1	Plasma	TTV
1764	F2	T3	1586635	Anelloviridae	Gammatorquevirus	Torque teno midi virus	15.7566	1.19746	172	TTMDV	Plasma	TTV
1765	F2	T3	1586635	Anelloviridae	Other	TTV-like mini virus	15.7566	1.19746	172	TLMV	Plasma	TTV
1766	F2	T3	1586635	Anelloviridae	Alphatorquevirus	SEN virus	15.1264	1.17973	172	Group3	Plasma	TTV
1767	F2	T3	1586635	Anelloviridae	Alphatorquevirus	Torque teno virus 16	15.1264	1.17973	172	Group3	Plasma	TTV
1768	F2	T3	1586635	Anelloviridae	Alphatorquevirus	Torque teno virus JT33F	15.1264	1.17973	172	Group5	Plasma	TTV
1769	F2	T3	1586635	Anelloviridae	Other	Torque teno virus T3PB	15.1264	1.17973	172	Group3	Plasma	TTV
1770	F2	T3	1586635	Anelloviridae	Alphatorquevirus	Torque teno virus P/1C1	15.1264	1.17973	172	Group1	Plasma	TTV
1771	F2	T3	1741690	Anelloviridae	Alphatorquevirus	Torque teno virus 14	14.3539	1.15697	172	Group3	Plasma	TTV
1772	F2	T3	1586635	Anelloviridae	Gammatorquevirus	Torque teno midi virus 2	13.8658	1.14195	172	TTMDV	Plasma	TTV
1773	F2	T3	1741690	Anelloviridae	Alphatorquevirus	SEN virus	13.2056	1.12076	172	Group3	Plasma	TTV
1774	F2	T3	1586635	Anelloviridae	Betatorquevirus	Torque teno mini virus 1	12.6053	1.10055	172	TTMV	Plasma	TTV
1775	F2	T3	1586635	Anelloviridae	Alphatorquevirus	Torque teno virus 27	12.6053	1.10055	172	Group4	Plasma	TTV
1776	F2	T3	1586635	Anelloviridae	Alphatorquevirus	Torque teno virus JA	12.6053	1.10055	172	Group1	Plasma	TTV
1778	F2	T3	1741690	Anelloviridae	Alphatorquevirus	Torque teno virus JT33F	12.0573	1.08125	172	Group5	Plasma	TTV
1779	F2	T3	1741690	Anelloviridae	Alphatorquevirus	Torque teno virus CT39F	12.0573	1.08125	172	Group5	Plasma	TTV
1780	F2	T3	1586635	Anelloviridae	Betatorquevirus	Torque teno mini virus 5	11.975	1.07828	172	TTMV	Plasma	TTV
1781	F2	T3	1586635	Anelloviridae	Alphatorquevirus	Torque teno virus P/1C1	11.975	1.07828	172	Group1	Plasma	TTV
1782	F2	T3	1741690	Anelloviridae	Alphatorquevirus	Torque teno virus 10	11.4831	1.06006	172	Group5	Plasma	TTV
1783	F2	T3	1586635	Anelloviridae	Betatorquevirus	Torque teno mini virus 5	11.3448	1.0548	172	TTMV	Plasma	TTV
1784	F2	T3	1586635	Anelloviridae	Betatorquevirus	Torque teno mini virus ALA22	11.3448	1.0548	172	TTMV	Plasma	TTV
1785	F2	T3	1586635	Anelloviridae	Alphatorquevirus	Torque teno virus 10	11.3448	1.0548	172	Group5	Plasma	TTV
1786	F2	T3	1741690	Anelloviridae	Alphatorquevirus	Torque teno virus 19	10.9089	1.03778	172	Group3	Plasma	TTV
1787	F2	T3	1741690	Anelloviridae	Alphatorquevirus	Torque teno virus CT39F	10.9089	1.03778	172	Group5	Plasma	TTV
1788	F2	T3	1741690	Anelloviridae	Alphatorquevirus	TTV-HD13	10.9089	1.03778	172	Group1	Plasma	TTV
1789	F2	T3	1741690	Anelloviridae	Alphatorquevirus	Torque teno virus P/1C1	10.9089	1.03778	172	Group1	Plasma	TTV
1790	F2	T3	1586635	Anelloviridae	Alphatorquevirus	Torque teno virus JT14F	10.7145	1.02997	172	Group4	Plasma	TTV
1791	F2	T3	1586635	Anelloviridae	Other	TTV-HD11	10.7145	1.02997	172	Group1	Plasma	TTV
1792	F2	T3	1586635	Anelloviridae	Alphatorquevirus	TTV-HD15	10.7145	1.02997	172	Group5	Plasma	TTV
1793	F2	T3	1741690	Anelloviridae	Betatorquevirus	Torque teno mini virus 8	10.3348	1.0143	172	TTMV	Plasma	TTV
1794	F2	T3	1741690	Anelloviridae	Other	Torque teno virus JA	10.3348	1.0143	172	Group1	Plasma	TTV
1795	F2	T3	1741690	Anelloviridae	Alphatorquevirus	TTV-HD13	10.3348	1.0143	172	Group1	Plasma	TTV
1796	F2	T3	1586635	Anelloviridae	Alphatorquevirus	Torque teno virus 10	10.0842	1.00364	172	Group5	Plasma	TTV
1797	F2	T3	1586635	Anelloviridae	Alphatorquevirus	Torque teno virus 17	10.0842	1.00364	172	Group3	Plasma	TTV
1798	F2	T3	1586635	Anelloviridae	Alphatorquevirus	Torque teno virus tth6	10.0842	1.00364	172	Group5	Plasma	TTV
1799	F2	T3	1741690	Anelloviridae	Alphatorquevirus	SEN virus	9.76063	0.989478	172	Group3	Plasma	TTV
1800	F2	T3	1741690	Anelloviridae	Alphatorquevirus	TTV-HD13	9.76063	0.989478	172	Group1	Plasma	TTV
1801	F2	T3	1586635	Anelloviridae	Alphatorquevirus	Torque teno virus 27	9.45397	0.975614	172	Group4	Plasma	TTV
1802	F2	T3	1586635	Anelloviridae	Alphatorquevirus	Torque teno virus 7	9.45397	0.975614	172	Group2	Plasma	TTV
1803	F2	T3	1586635	Anelloviridae	Alphatorquevirus	Torque teno virus tth6	9.45397	0.975614	172	Group5	Plasma	TTV
1804	F2	T3	1586635	Anelloviridae	Gammatorquevirus	Torque teno midi virus	9.45397	0.975614	172	TTMDV	Plasma	TTV
1805	F2	T3	1741690	Anelloviridae	Other	TTV-HD18	9.18648	0.963149	172	Group3	Plasma	TTV
1806	F2	T3	1586635	Anelloviridae	Alphatorquevirus	Torque teno virus P/1C1	8.82371	0.945651	172	Group1	Plasma	TTV
1807	F2	T3	1586635	Anelloviridae	Alphatorquevirus	Torque teno virus JA	8.82371	0.945651	172	Group1	Plasma	TTV
1808	F2	T3	1586635	Anelloviridae	Alphatorquevirus	Torque teno virus CT39F	8.82371	0.945651	172	Group5	Plasma	TTV
1809	F2	T3	1586635	Anelloviridae	Alphatorquevirus	Torque teno virus tth9	8.82371	0.945651	172	Group5	Plasma	TTV
1810	F2	T3	1586635	Anelloviridae	Other	Torque teno virus JA	8.82371	0.945651	172	Group1	Plasma	TTV
1811	F2	T3	1741690	Anelloviridae	Alphatorquevirus	Torque teno virus 10	8.61232	0.93512	172	Group5	Plasma	TTV
1812	F2	T3	1741690	Anelloviridae	Alphatorquevirus	Torque teno virus CT39F	8.61232	0.93512	172	Group5	Plasma	TTV
1813	F2	T3	1741690	Anelloviridae	Gammatorquevirus	Torque teno midi virus	8.61232	0.93512	172	TTMDV	Plasma	TTV
1814	F2	T3	1741690	Anelloviridae	Alphatorquevirus	Torque teno virus P/1C1	8.61232	0.93512	172	Group1	Plasma	TTV
1815	F2	T3	1586635	Anelloviridae	Alphatorquevirus	SEN virus	8.19344	0.913466	172	Group3	Plasma	TTV
1816	F2	T3	1586635	Anelloviridae	Alphatorquevirus	Torque teno virus tth6	8.19344	0.913466	172	Group5	Plasma	TTV
1817	F2	T3	1586635	Anelloviridae	Alphatorquevirus	Torque teno virus CT39F	8.19344	0.913466	172	Group5	Plasma	TTV
1818	F2	T3	1586635	Anelloviridae	Alphatorquevirus	Torque teno virus CT39F	8.19344	0.913466	172	Group5	Plasma	TTV
1819	F2	T3	1586635	Anelloviridae	Alphatorquevirus	Torque teno virus P/1C1	8.19344	0.913466	172	Group1	Plasma	TTV
1820	F2	T3	1741690	Anelloviridae	Betatorquevirus	Torque teno mini virus 1	8.03817	0.905157	172	TTMV	Plasma	TTV
1821	F2	T3	1741690	Anelloviridae	Betatorquevirus	Torque teno mini virus 2	8.03817	0.905157	172	TTMV	Plasma	TTV
1822	F2	T3	1741690	Anelloviridae	Other	Torque teno virus 19	8.03817	0.905157	172	Group3	Plasma	TTV
1823	F2	T3	1741690	Anelloviridae	Gammatorquevirus	Torque teno midi virus	8.03817	0.905157	172	TTMDV	Plasma	TTV
1824	F2	T3	1741690	Anelloviridae	Alphatorquevirus	Torque teno virus P/1C1	8.03817	0.905157	172	Group1	Plasma	TTV
1825	F2	T3	1741690	Anelloviridae	Alphatorquevirus	Torque teno virus P/1C1	8.03817	0.905157	172	Group1	Plasma	TTV
1826	F2	T3	1586635	Anelloviridae	Betatorquevirus	Torque teno mini virus ALA22	7.56318	0.878704	172	TTMV	Plasma	TTV
1828	F2	T3	1741690	Anelloviridae	Betatorquevirus	Torque teno mini virus 1	7.46401	0.872972	172	TTMV	Plasma	TTV
1829	F2	T3	1741690	Anelloviridae	Betatorquevirus	Torque teno mini virus 2	7.46401	0.872972	172	TTMV	Plasma	TTV
1830	F2	T3	1741690	Anelloviridae	Betatorquevirus	Torque teno mini virus 8	7.46401	0.872972	172	TTMV	Plasma	TTV
1831	F2	T3	1741690	Anelloviridae	Other	Torque teno virus 19	7.46401	0.872972	172	Group3	Plasma	TTV
1832	F2	T3	1741690	Anelloviridae	Alphatorquevirus	Torque teno virus 20	7.46401	0.872972	172	Group3	Plasma	TTV
1833	F2	T3	1586635	Anelloviridae	Alphatorquevirus	Torque teno virus 19	6.93291	0.840916	172	Group3	Plasma	TTV
1834	F2	T3	1586635	Anelloviridae	Alphatorquevirus	Torque teno virus 19	6.93291	0.840916	172	Group3	Plasma	TTV
1835	F2	T3	1586635	Anelloviridae	Alphatorquevirus	Torque teno virus 20	6.93291	0.840916	172	Group3	Plasma	TTV
1836	F2	T3	1586635	Anelloviridae	Other	TTV-HD18	6.93291	0.840916	172	Group3	Plasma	TTV
1837	F2	T3	1586635	Anelloviridae	Alphatorquevirus	Torque teno virus JA	6.93291	0.840916	172	Group1	Plasma	TTV
1838	F2	T3	1741690	Anelloviridae	Alphatorquevirus	Torque teno virus 3h	6.88986	0.83821	172	Group3	Plasma	TTV
1839	F2	T3	1741690	Anelloviridae	Alphatorquevirus	Torque teno virus 27	6.88986	0.83821	172	Group4	Plasma	TTV
1840	F2	T3	1741690	Anelloviridae	Alphatorquevirus	Torque teno virus 27	6.3157	0.800422	172	Group4	Plasma	TTV
1841	F2	T3	1741690	Anelloviridae	Alphatorquevirus	Torque teno virus 7	6.3157	0.800422	172	Group2	Plasma	TTV
1842	F2	T3	1741690	Anelloviridae	Other	TTV-like mini virus	6.3157	0.800422	172	TLMV	Plasma	TTV
1843	F2	T3	1741690	Anelloviridae	Other	TTV-HD11	6.3157	0.800422	172	Group1	Plasma	TTV
1844	F2	T3	1741690	Anelloviridae	Alphatorquevirus	Torque teno virus 10	5.74155	0.759029	172	Group5	Plasma	TTV
1845	F2	T3	1741690	Anelloviridae	Alphatorquevirus	Torque teno virus JT33F	5.74155	0.759029	172	Group5	Plasma	TTV
1846	F2	T3	1741690	Anelloviridae	Gammatorquevirus	Torque teno midi virus	5.74155	0.759029	172	TTMDV	Plasma	TTV
1847	F2	T4	2541309	Anelloviridae	Other	Torque teno virus 29	35686.7	4.55251	378	Group4	Plasma	TTV
1848	F2	T4	2510495	Anelloviridae	Other	Torque teno virus 29	32660.5	4.51402	378	Group4	Plasma	TTV
1849	F2	T4	2541309	Anelloviridae	Other	Torque teno virus 29	32572.6	4.51285	378	Group4	Plasma	TTV
1850	F2	T4	2510495	Anelloviridae	Alphatorquevirus	Torque teno virus 27	28295.6	4.45172	378	Group4	Plasma	TTV
1851	F2	T4	2510495	Anelloviridae	Other	Torque teno virus 29	25386.6	4.40461	378	Group4	Plasma	TTV
1852	F2	T4	2541309	Anelloviridae	Alphatorquevirus	Torque teno virus 27	23929.4	4.37893	378	Group4	Plasma	TTV
1853	F2	T4	2541309	Anelloviridae	Alphatorquevirus	Torque teno virus CT30F	23506	4.37118	378	Group4	Plasma	TTV
1854	F2	T4	2541309	Anelloviridae	Alphatorquevirus	Torque teno virus 27	19460	4.28914	378	Group4	Plasma	TTV
1855	F2	T4	2510495	Anelloviridae	Alphatorquevirus	Torque teno virus CT30F	18853.7	4.2754	378	Group4	Plasma	TTV
1856	F2	T4	2510495	Anelloviridae	Alphatorquevirus	Torque teno virus 27	18304.4	4.26255	378	Group4	Plasma	TTV
1857	F2	T4	2541309	Anelloviridae	Alphatorquevirus	Torque teno virus 27	14738.9	4.16846	378	Group4	Plasma	TTV
1858	F2	T4	2510495	Anelloviridae	Alphatorquevirus	Torque teno virus 27	13338	4.12509	378	Group4	Plasma	TTV
1859	F2	T4	2541309	Anelloviridae	Alphatorquevirus	Torque teno virus JT05F	9638.73	3.98402	378	Group4	Plasma	TTV
1860	F2	T4	2541309	Anelloviridae	Alphatorquevirus	Torque teno virus 3	5481.03	3.73886	378	Group1	Plasma	TTV
1861	F2	T4	2541309	Anelloviridae	Alphatorquevirus	Torque teno virus 3	5454.67	3.73677	378	Group1	Plasma	TTV
1862	F2	T4	2510495	Anelloviridae	Alphatorquevirus	Torque teno virus JT05F	5352.33	3.72854	378	Group4	Plasma	TTV
1863	F2	T4	2510495	Anelloviridae	Other	Torque teno virus 29	4399.13	3.64337	378	Group4	Plasma	TTV
1864	F2	T4	2510495	Anelloviridae	Alphatorquevirus	Torque teno virus 3	3878.12	3.58862	378	Group1	Plasma	TTV
1865	F2	T4	2510495	Anelloviridae	Alphatorquevirus	Torque teno virus 3	3865.77	3.58724	378	Group1	Plasma	TTV
1866	F2	T4	2510495	Anelloviridae	Alphatorquevirus	Torque teno virus 29	2605.86	3.41595	378	Group4	Plasma	TTV
1867	F2	T4	2541309	Anelloviridae	Alphatorquevirus	SEN virus	2428.67	3.38537	378	Group3	Plasma	TTV
1868	F2	T4	2510495	Anelloviridae	Alphatorquevirus	TTV-HD14	2424.62	3.38464	378	Group4	Plasma	TTV
1869	F2	T4	2510495	Anelloviridae	Alphatorquevirus	TTV-HD14	2412.67	3.3825	378	Group4	Plasma	TTV
1870	F2	T4	2510495	Anelloviridae	Alphatorquevirus	TTV-HD14	2384.39	3.37738	378	Group4	Plasma	TTV
1871	F2	T4	2510495	Anelloviridae	Alphatorquevirus	TTV-HD14	2373.64	3.37541	378	Group4	Plasma	TTV
1872	F2	T4	2510495	Anelloviridae	Alphatorquevirus	TTV-HD14	2369.65	3.37468	378	Group4	Plasma	TTV
1873	F2	T4	2510495	Anelloviridae	Alphatorquevirus	TTV-HD14	2350.13	3.37109	378	Group4	Plasma	TTV
1874	F2	T4	2510495	Anelloviridae	Alphatorquevirus	TTV-HD14	2316.67	3.36487	378	Group4	Plasma	TTV
1875	F2	T4	2510495	Anelloviridae	Alphatorquevirus	TTV-HD14	2156.55	3.33376	378	Group4	Plasma	TTV
1876	F2	T4	2510495	Anelloviridae	Alphatorquevirus	TTV-HD14	2142.61	3.33094	378	Group4	Plasma	TTV
1877	F2	T4	2541309	Anelloviridae	Other	Torque teno virus 29	1907.68	3.28051	378	Group4	Plasma	TTV
1878	F2	T4	2510495	Anelloviridae	Alphatorquevirus	SEN virus	1758.22	3.24507	378	Group3	Plasma	TTV
1879	F2	T4	2541309	Anelloviridae	Alphatorquevirus	TTV-HD14	1717.23	3.23483	378	Group4	Plasma	TTV
1880	F2	T4	2541309	Anelloviridae	Alphatorquevirus	TTV-HD14	1703.85	3.23143	378	Group4	Plasma	TTV
1881	F2	T4	2541309	Anelloviridae	Alphatorquevirus	TTV-HD14	1685.75	3.22679	378	Group4	Plasma	TTV
1882	F2	T4	2541309	Anelloviridae	Alphatorquevirus	TTV-HD14	1684.17	3.22639	378	Group4	Plasma	TTV
1883	F2	T4	2541309	Anelloviridae	Alphatorquevirus	TTV-HD14	1671.58	3.22313	378	Group4	Plasma	TTV
1884	F2	T4	2541309	Anelloviridae	Alphatorquevirus	Torque teno virus 20	1668.83	3.22241	378	Group3	Plasma	TTV
1885	F2	T4	2541309	Anelloviridae	Alphatorquevirus	TTV-HD14	1666.46	3.2218	378	Group4	Plasma	TTV
1886	F2	T4	2541309	Anelloviridae	Alphatorquevirus	TTV-HD14	1629.87	3.21215	378	Group4	Plasma	TTV
1887	F2	T4	2541309	Anelloviridae	Alphatorquevirus	TTV-HD14	1614.92	3.20815	378	Group4	Plasma	TTV
1888	F2	T4	2541309	Anelloviridae	Alphatorquevirus	TTV-HD14	1581.86	3.19917	378	Group4	Plasma	TTV
1889	F2	T4	2541309	Anelloviridae	Alphatorquevirus	SEN virus	1509.46	3.17882	378	Group3	Plasma	TTV
1890	F2	T4	2510495	Anelloviridae	Alphatorquevirus	Torque teno virus 28	1401.32	3.14654	378	Group4	Plasma	TTV
1891	F2	T4	2541309	Anelloviridae	Alphatorquevirus	Torque teno virus 20	1341.04	3.12744	378	Group3	Plasma	TTV
1892	F2	T4	2510495	Anelloviridae	Alphatorquevirus	Torque teno virus 28	1336.39	3.12593	378	Group4	Plasma	TTV
1893	F2	T4	2510495	Anelloviridae	Alphatorquevirus	Torque teno virus 20	1124.48	3.05095	378	Group3	Plasma	TTV
1894	F2	T4	2510495	Anelloviridae	Alphatorquevirus	SEN virus	1115.72	3.04755	378	Group3	Plasma	TTV
1895	F2	T4	2541309	Anelloviridae	Other	Torque teno virus 19	1104.55	3.04318	378	Group3	Plasma	TTV
1896	F2	T4	2510495	Anelloviridae	Alphatorquevirus	Torque teno virus 20	981.081	2.99171	378	Group3	Plasma	TTV
1897	F2	T4	2541309	Anelloviridae	Alphatorquevirus	Torque teno virus 29	979.81	2.99114	378	Group4	Plasma	TTV
1898	F2	T4	2541309	Anelloviridae	Alphatorquevirus	Torque teno virus 28	966.038	2.98499	378	Group4	Plasma	TTV
1899	F2	T4	2541309	Anelloviridae	Alphatorquevirus	Torque teno virus 28	961.709	2.98304	378	Group4	Plasma	TTV
1900	F2	T4	2510495	Anelloviridae	Other	Torque teno virus 19	813.784	2.91051	378	Group3	Plasma	TTV
1901	F2	T4	2510495	Anelloviridae	Alphatorquevirus	Torque teno virus 27	726.55	2.86127	378	Group4	Plasma	TTV
1902	F2	T4	2510495	Anelloviridae	Alphatorquevirus	Torque teno virus 27	722.567	2.85888	378	Group4	Plasma	TTV
1903	F2	T4	2541309	Anelloviridae	Alphatorquevirus	Torque teno virus 27	711.838	2.85238	378	Group4	Plasma	TTV
1904	F2	T4	2541309	Anelloviridae	Alphatorquevirus	Torque teno virus 27	664.225	2.82231	378	Group4	Plasma	TTV
1905	F2	T4	2541309	Anelloviridae	Alphatorquevirus	TTV-HD14	474.165	2.67593	378	Group4	Plasma	TTV
1906	F2	T4	2510495	Anelloviridae	Alphatorquevirus	TTV-HD14	316.671	2.50061	378	Group4	Plasma	TTV
1907	F2	T4	2510495	Anelloviridae	Other	Torque teno virus GH1	107.15	2.02999	378	Group1	Plasma	TTV
1908	F2	T4	2541309	Anelloviridae	Alphatorquevirus	Torque teno virus 3h	82.6346	1.91716	378	Group3	Plasma	TTV
1909	F2	T4	2510495	Anelloviridae	Alphatorquevirus	Torque teno virus 3h	70.1057	1.84575	378	Group3	Plasma	TTV
1910	F2	T4	2510495	Anelloviridae	Alphatorquevirus	Torque teno virus 2	54.9692	1.74012	378	Group1	Plasma	TTV
1911	F2	T4	2510495	Anelloviridae	Alphatorquevirus	Torque teno virus 3h	51.3843	1.71083	378	Group3	Plasma	TTV
1912	F2	T4	2510495	Anelloviridae	Alphatorquevirus	Torque teno virus JT03F	49.791	1.69715	378	Group4	Plasma	TTV
1913	F2	T4	2541309	Anelloviridae	Other	Torque teno virus GH1	49.1872	1.69185	378	Group1	Plasma	TTV
1914	F2	T4	2510495	Anelloviridae	Alphatorquevirus	Torque teno virus JT14F	48.596	1.6866	378	Group4	Plasma	TTV
1915	F2	T4	2541309	Anelloviridae	Alphatorquevirus	Torque teno virus 2	42.1043	1.62433	378	Group1	Plasma	TTV
1916	F2	T4	2541309	Anelloviridae	Alphatorquevirus	TTV-HD20	40.9238	1.61198	378	Group3	Plasma	TTV
1917	F2	T4	2510495	Anelloviridae	Alphatorquevirus	TTV-HD20	38.6378	1.58701	378	Group3	Plasma	TTV
1918	F2	T4	2541309	Anelloviridae	Alphatorquevirus	Torque teno virus JT14F	38.5628	1.58617	378	Group4	Plasma	TTV
1919	F2	T4	2541309	Anelloviridae	Alphatorquevirus	TTV-HD20	36.9888	1.56807	378	Group3	Plasma	TTV
1920	F2	T4	2541309	Anelloviridae	Alphatorquevirus	Torque teno virus 3h	36.2018	1.55873	378	Group3	Plasma	TTV
1921	F2	T4	2541309	Anelloviridae	Alphatorquevirus	Torque teno virus JT03F	34.6278	1.53943	378	Group4	Plasma	TTV
1922	F2	T4	2541309	Anelloviridae	Alphatorquevirus	SEN virus	31.8733	1.50343	378	Group3	Plasma	TTV
1923	F2	T4	2541309	Anelloviridae	Alphatorquevirus	TTV-HD20	31.8733	1.50343	378	Group3	Plasma	TTV
1924	F2	T4	2510495	Anelloviridae	Alphatorquevirus	TTV-HD20	29.8746	1.4753	378	Group3	Plasma	TTV
1925	F2	T4	2510495	Anelloviridae	Alphatorquevirus	TTV-HD20	26.2896	1.41978	378	Group3	Plasma	TTV
1926	F2	T4	2510495	Anelloviridae	Alphatorquevirus	SEN virus	23.5013	1.37109	378	Group3	Plasma	TTV
1927	F2	T4	2510495	Anelloviridae	Other	Torque teno virus 3h	22.7047	1.35612	378	Group3	Plasma	TTV
1928	F2	T4	2510495	Anelloviridae	Other	Torque teno virus 19	21.1114	1.32452	378	Group3	Plasma	TTV
1929	F2	T4	2510495	Anelloviridae	Alphatorquevirus	Torque teno virus 8	17.9248	1.25345	378	Group2	Plasma	TTV
1930	F2	T4	2541309	Anelloviridae	Other	Torque teno virus 19	16.1334	1.20773	378	Group3	Plasma	TTV
1931	F2	T4	2541309	Anelloviridae	Alphatorquevirus	Torque teno virus 8	15.3464	1.18601	378	Group2	Plasma	TTV
1932	F2	T4	2541309	Anelloviridae	Alphatorquevirus	Torque teno virus 8	14.1659	1.15125	378	Group2	Plasma	TTV
1933	F2	T4	2541309	Anelloviridae	Alphatorquevirus	Torque teno virus 24	13.3789	1.12642	378	Group3	Plasma	TTV
1934	F2	T4	2510495	Anelloviridae	Alphatorquevirus	SEN virus	13.1448	1.11875	378	Group3	Plasma	TTV
1935	F2	T4	2541309	Anelloviridae	Other	Torque teno virus 3h	12.5919	1.10009	378	Group3	Plasma	TTV
1936	F2	T4	2510495	Anelloviridae	Alphatorquevirus	Torque teno virus 24	11.9498	1.07736	378	Group3	Plasma	TTV
1937	F2	T4	2510495	Anelloviridae	Alphatorquevirus	Torque teno virus 8	11.9498	1.07736	378	Group2	Plasma	TTV
1938	F2	T4	2510495	Anelloviridae	Alphatorquevirus	TTV-HD20	11.1532	1.0474	378	Group3	Plasma	TTV
1939	F2	T4	2510495	Anelloviridae	Alphatorquevirus	Torque teno virus 3h	10.7549	1.0316	378	Group3	Plasma	TTV
1940	F2	T4	2510495	Anelloviridae	Alphatorquevirus	TTV-HD18	10.7549	1.0316	378	Group3	Plasma	TTV
1941	F2	T4	2541309	Anelloviridae	Alphatorquevirus	TTV-HD18	10.2309	1.00992	378	Group3	Plasma	TTV
1942	F2	T4	2541309	Anelloviridae	Alphatorquevirus	TTV-HD18	9.83745	0.992883	378	Group3	Plasma	TTV
1943	F2	T4	2541309	Anelloviridae	Alphatorquevirus	Torque teno virus 3h	9.44395	0.975154	378	Group3	Plasma	TTV
1944	F2	T4	2541309	Anelloviridae	Alphatorquevirus	SEN virus	8.65696	0.937365	378	Group3	Plasma	TTV
1945	F2	T4	2510495	Anelloviridae	Alphatorquevirus	TTV-HD20	8.36488	0.92246	378	Group3	Plasma	TTV
1946	F2	T4	2510495	Anelloviridae	Alphatorquevirus	TTV-HD18	7.56823	0.878994	378	Group3	Plasma	TTV
1947	F2	T4	2541309	Anelloviridae	Alphatorquevirus	TTV-HD18	7.08296	0.850215	378	Group3	Plasma	TTV
1948	F2	T4	2541309	Anelloviridae	Alphatorquevirus	Torque teno virus 15	6.29597	0.799063	378	Group3	Plasma	TTV
1949	F2	T4	2541309	Anelloviridae	Alphatorquevirus	TTV-HD20	6.29597	0.799063	378	Group3	Plasma	TTV
1950	F2	T4	2510495	Anelloviridae	Alphatorquevirus	Torque teno virus 15	5.57659	0.746369	378	Group3	Plasma	TTV
1951	F2	T4	2510495	Anelloviridae	Alphatorquevirus	TTV-HD13	5.57659	0.746369	378	Group1	Plasma	TTV
1952	F2	T4	2510495	Anelloviridae	Alphatorquevirus	Torque teno virus JA	5.57659	0.746369	378	Group1	Plasma	TTV
1953	F2	T4	2541309	Anelloviridae	Alphatorquevirus	TTV-HD20	5.50897	0.741071	378	Group3	Plasma	TTV
1954	F2	T4	2510495	Anelloviridae	Alphatorquevirus	Torque teno virus TTV-Hebei-1	5.17826	0.714184	378	Group1	Plasma	TTV
1956	F2	T4	2510495	Anelloviridae	Alphatorquevirus	Torque teno virus JA	5.17826	0.714184	378	Group1	Plasma	TTV
1957	F2	T4	2510495	Anelloviridae	Alphatorquevirus	Torque teno virus JA	5.17826	0.714184	378	Group1	Plasma	TTV
1958	F2	T4	2541309	Anelloviridae	Other	TTV-HD11	5.11547	0.708886	378	Group1	Plasma	TTV
1959	F2	T4	2510495	Anelloviridae	Alphatorquevirus	TTV-HD18	4.77993	0.679422	378	Group3	Plasma	TTV
1960	F2	T4	2541309	Anelloviridae	Alphatorquevirus	Torque teno virus 15	4.72198	0.674124	378	Group3	Plasma	TTV
1961	F2	T4	2541309	Anelloviridae	Alphatorquevirus	Torque teno virus 4	4.72198	0.674124	378	Group1	Plasma	TTV
1962	F2	T4	2541309	Anelloviridae	Alphatorquevirus	Torque teno virus JA	4.72198	0.674124	378	Group1	Plasma	TTV
1963	F2	T4	2510495	Anelloviridae	Alphatorquevirus	Torque teno virus 15	4.38161	0.641633	378	Group3	Plasma	TTV
1964	F2	T4	2510495	Anelloviridae	Alphatorquevirus	Torque teno virus P/1C1	4.38161	0.641633	378	Group1	Plasma	TTV
1965	F2	T4	2510495	Anelloviridae	Gammatorquevirus	Torque teno midi virus	4.38161	0.641633	378	TTMDV	Plasma	TTV
1966	F2	T4	2541309	Anelloviridae	Alphatorquevirus	TTV-HD18	4.32848	0.636335	378	Group3	Plasma	TTV
1967	F2	T4	2510495	Anelloviridae	Alphatorquevirus	Torque teno virus JA	3.98328	0.600241	378	Group1	Plasma	TTV
1968	F2	T4	2541309	Anelloviridae	Alphatorquevirus	Torque teno virus 19	3.93498	0.594943	378	Group3	Plasma	TTV
1969	F2	T4	2541309	Anelloviridae	Alphatorquevirus	Torque teno virus 4	3.93498	0.594943	378	Group1	Plasma	TTV
1970	F3	T1	341809	Anelloviridae	Alphatorquevirus	Torque teno virus CT30F	13217.9	4.12116	67	Group4	Plasma	TTV
1971	F3	T1	499455	Anelloviridae	Alphatorquevirus	Torque teno virus CT30F	6703.31	3.82629	67	Group4	Plasma	TTV
1972	F3	T1	499455	Anelloviridae	Alphatorquevirus	Torque teno virus 27	4244.63	3.62784	67	Group4	Plasma	TTV
1973	F3	T1	341809	Anelloviridae	Alphatorquevirus	Torque teno virus 27	4215.8	3.62488	67	Group4	Plasma	TTV
1974	F3	T1	499455	Anelloviridae	Other	Torque teno virus 29	1321.44	3.12105	67	Group4	Plasma	TTV
1975	F3	T1	341809	Anelloviridae	Alphatorquevirus	TTV-HD14	1044.44	3.01888	67	Group4	Plasma	TTV
1976	F3	T1	341809	Anelloviridae	Alphatorquevirus	TTV-HD14	886.46	2.94766	67	Group4	Plasma	TTV
1977	F3	T1	341809	Anelloviridae	Alphatorquevirus	TTV-HD14	871.832	2.94043	67	Group4	Plasma	TTV
1978	F3	T1	341809	Anelloviridae	Alphatorquevirus	TTV-HD14	868.906	2.93897	67	Group4	Plasma	TTV
1979	F3	T1	499455	Anelloviridae	Alphatorquevirus	TTV-HD14	830.906	2.91955	67	Group4	Plasma	TTV
1980	F3	T1	499455	Anelloviridae	Alphatorquevirus	TTV-HD14	826.901	2.91745	67	Group4	Plasma	TTV
1981	F3	T1	341809	Anelloviridae	Alphatorquevirus	TTV-HD14	769.436	2.88617	67	Group4	Plasma	TTV
1982	F3	T1	341809	Anelloviridae	Alphatorquevirus	TTV-HD14	754.808	2.87784	67	Group4	Plasma	TTV
1983	F3	T1	499455	Anelloviridae	Alphatorquevirus	TTV-HD14	650.709	2.81339	67	Group4	Plasma	TTV
1984	F3	T1	499455	Anelloviridae	Alphatorquevirus	TTV-HD14	610.666	2.7858	67	Group4	Plasma	TTV
1985	F3	T1	499455	Anelloviridae	Alphatorquevirus	TTV-HD14	552.602	2.74241	67	Group4	Plasma	TTV
1986	F3	T1	341809	Anelloviridae	Alphatorquevirus	TTV-HD14	547.089	2.73806	67	Group4	Plasma	TTV
1987	F3	T1	341809	Anelloviridae	Alphatorquevirus	TTV-HD14	523.684	2.71907	67	Group4	Plasma	TTV
1988	F3	T1	341809	Anelloviridae	Alphatorquevirus	TTV-HD14	473.949	2.67573	67	Group4	Plasma	TTV
1989	F3	T1	341809	Anelloviridae	Alphatorquevirus	TTV-HD14	471.023	2.67304	67	Group4	Plasma	TTV
1990	F3	T1	499455	Anelloviridae	Alphatorquevirus	TTV-HD14	458.5	2.66134	67	Group4	Plasma	TTV
1991	F3	T1	499455	Anelloviridae	Alphatorquevirus	TTV-HD14	452.493	2.65561	67	Group4	Plasma	TTV
1992	F3	T1	499455	Anelloviridae	Alphatorquevirus	TTV-HD14	328.358	2.51635	67	Group4	Plasma	TTV
1993	F3	T1	499455	Anelloviridae	Alphatorquevirus	TTV-HD14	264.288	2.42208	67	Group4	Plasma	TTV
1994	F3	T1	499455	Anelloviridae	Other	Torque teno virus 29	248.271	2.39493	67	Group4	Plasma	TTV
1995	F3	T1	341809	Anelloviridae	Alphatorquevirus	Torque teno virus JT14F	239.9	2.38003	67	Group4	Plasma	TTV
1996	F3	T1	499455	Anelloviridae	Alphatorquevirus	TTV-HD14	236.258	2.37339	67	Group4	Plasma	TTV
1997	F3	T1	499455	Anelloviridae	Alphatorquevirus	Torque teno virus 29	230.251	2.3622	67	Group4	Plasma	TTV
1998	F3	T1	499455	Anelloviridae	Alphatorquevirus	Torque teno virus JT14F	202.22	2.30583	67	Group4	Plasma	TTV
1999	F3	T1	341809	Anelloviridae	Other	Torque teno virus 29	187.239	2.2724	67	Group4	Plasma	TTV
2000	F3	T1	499455	Anelloviridae	Alphatorquevirus	Torque teno virus 3h	162.177	2.20999	67	Group3	Plasma	TTV
2001	F3	T1	341809	Anelloviridae	Other	Torque teno virus 29	155.057	2.19049	67	Group4	Plasma	TTV
2002	F3	T1	341809	Anelloviridae	Alphatorquevirus	Torque teno virus 3h	152.132	2.18222	67	Group3	Plasma	TTV
2003	F3	T1	499455	Anelloviridae	Other	Torque teno virus 29	114.124	2.05738	67	Group4	Plasma	TTV
2004	F3	T1	499455	Anelloviridae	Alphatorquevirus	Torque teno virus 20	100.109	2.00047	67	Group3	Plasma	TTV
2005	F3	T1	341809	Anelloviridae	Alphatorquevirus	Torque teno virus 29	93.6195	1.97137	67	Group4	Plasma	TTV
2006	F3	T1	341809	Anelloviridae	Other	Torque teno virus 29	90.6939	1.95758	67	Group4	Plasma	TTV
2007	F3	T1	499455	Anelloviridae	Alphatorquevirus	SEN virus	90.0982	1.95472	67	Group3	Plasma	TTV
2008	F3	T1	499455	Anelloviridae	Other	Torque teno virus P/1C1	86.0938	1.93497	67	Group1	Plasma	TTV
2009	F3	T1	341809	Anelloviridae	Alphatorquevirus	TTV-HD20	84.8427	1.92861	67	Group3	Plasma	TTV
2010	F3	T1	499455	Anelloviridae	Alphatorquevirus	Torque teno virus 20	84.0917	1.92475	67	Group3	Plasma	TTV
2011	F3	T1	499455	Anelloviridae	Other	SEN virus	76.0829	1.88129	67	Group3	Plasma	TTV
2012	F3	T1	341809	Anelloviridae	Alphatorquevirus	Torque teno virus TTV-Hebei-1	64.3634	1.80864	67	Group1	Plasma	TTV
2013	F3	T1	341809	Anelloviridae	Alphatorquevirus	TTV-HD20	64.3634	1.80864	67	Group3	Plasma	TTV
2014	F3	T1	499455	Anelloviridae	Alphatorquevirus	TTV-HD20	64.0698	1.80665	67	Group3	Plasma	TTV
2015	F3	T1	499455	Anelloviridae	Alphatorquevirus	TTV-HD20	62.0677	1.79287	67	Group3	Plasma	TTV
2016	F3	T1	341809	Anelloviridae	Alphatorquevirus	Torque teno virus 20	58.5122	1.76725	67	Group3	Plasma	TTV
2018	F3	T1	499455	Anelloviridae	Alphatorquevirus	TTV-HD20	56.0611	1.74866	67	Group3	Plasma	TTV
2019	F3	T1	341809	Anelloviridae	Alphatorquevirus	TTV-HD20	55.5866	1.74497	67	Group3	Plasma	TTV
2020	F3	T1	499455	Anelloviridae	Other	SEN virus	52.0567	1.71648	67	Group3	Plasma	TTV
2021	F3	T1	499455	Anelloviridae	Alphatorquevirus	Torque teno virus TTV-Hebei-1	52.0567	1.71648	67	Group1	Plasma	TTV
2022	F3	T1	341809	Anelloviridae	Alphatorquevirus	SEN virus	49.7354	1.69667	67	Group3	Plasma	TTV
2023	F3	T1	499455	Anelloviridae	Alphatorquevirus	SEN virus	48.0524	1.68171	67	Group3	Plasma	TTV
2024	F3	T1	499455	Anelloviridae	Alphatorquevirus	TTV-HD18	48.0524	1.68171	67	Group3	Plasma	TTV
2025	F3	T1	499455	Anelloviridae	Alphatorquevirus	TTV-HD20	44.048	1.64393	67	Group3	Plasma	TTV
2026	F3	T1	341809	Anelloviridae	Alphatorquevirus	TTV-HD18	43.8842	1.64231	67	Group3	Plasma	TTV
2027	F3	T1	341809	Anelloviridae	Alphatorquevirus	SEN virus	40.9585	1.61234	67	Group3	Plasma	TTV
2028	F3	T1	341809	Anelloviridae	Alphatorquevirus	TTV-HD20	40.9585	1.61234	67	Group3	Plasma	TTV
2029	F3	T1	341809	Anelloviridae	Alphatorquevirus	Torque teno virus 18	38.0329	1.58016	67	Group3	Plasma	TTV
2030	F3	T1	341809	Anelloviridae	Other	Torque teno virus P/1C1	38.0329	1.58016	67	Group1	Plasma	TTV
2031	F3	T1	341809	Anelloviridae	Alphatorquevirus	TTV-HD20	38.0329	1.58016	67	Group3	Plasma	TTV
2032	F3	T1	341809	Anelloviridae	Alphatorquevirus	Torque teno virus SIA109	35.1073	1.5454	67	Group3	Plasma	TTV
2033	F3	T1	341809	Anelloviridae	Alphatorquevirus	TTV-HD20	32.1817	1.50761	67	Group3	Plasma	TTV
2034	F3	T1	341809	Anelloviridae	Other	SEN virus	29.2561	1.46622	67	Group3	Plasma	TTV
2035	F3	T1	341809	Anelloviridae	Alphatorquevirus	Torque teno virus 24	29.2561	1.46622	67	Group3	Plasma	TTV
2036	F3	T1	341809	Anelloviridae	Other	TTV-HD18	29.2561	1.46622	67	Group3	Plasma	TTV
2037	F3	T1	499455	Anelloviridae	Alphatorquevirus	TTV-HD18	26.0284	1.41545	67	Group3	Plasma	TTV
2038	F3	T1	499455	Anelloviridae	Alphatorquevirus	SEN virus	22.024	1.3429	67	Group3	Plasma	TTV
2039	F3	T1	499455	Anelloviridae	Alphatorquevirus	Torque teno virus 24	22.024	1.3429	67	Group3	Plasma	TTV
2040	F3	T3	322598	Anelloviridae	Alphatorquevirus	Torque teno virus 3h	80.5957	1.90631	195	Group3	Plasma	TTV
2041	F3	T3	576023	Anelloviridae	Alphatorquevirus	Torque teno virus 3h	67.7056	1.83062	195	Group3	Plasma	TTV
2042	F3	T3	576023	Anelloviridae	Other	Torque teno virus GH1	55.5533	1.74471	195	Group1	Plasma	TTV
2043	F3	T3	576023	Anelloviridae	Alphatorquevirus	Torque teno virus CT30F	32.9848	1.51831	195	Group4	Plasma	TTV
2044	F3	T3	576023	Anelloviridae	Alphatorquevirus	SEN virus	27.7767	1.44368	195	Group3	Plasma	TTV
2045	F3	T3	576023	Anelloviridae	Alphatorquevirus	TTV-HD20	22.5685	1.3535	195	Group3	Plasma	TTV
2046	F3	T3	576023	Anelloviridae	Alphatorquevirus	TTV-HD20	20.8325	1.31874	195	Group3	Plasma	TTV
2047	F4	T1	702327	Anelloviridae	Alphatorquevirus	TTV-HD18	14424.9	4.15911	67	Group3	Plasma	TTV
2048	F4	T1	495240	Anelloviridae	Alphatorquevirus	Torque teno virus 27	12180	4.08565	67	Group4	Plasma	TTV
2049	F4	T1	702327	Anelloviridae	Alphatorquevirus	TTV-HD14	5953.07	3.77474	67	Group4	Plasma	TTV
2050	F4	T1	702327	Anelloviridae	Alphatorquevirus	TTV-HD18	5523.07	3.74218	67	Group3	Plasma	TTV
2051	F4	T1	702327	Anelloviridae	Alphatorquevirus	Torque teno virus 27	5175.65	3.71397	67	Group4	Plasma	TTV
2052	F4	T1	702327	Anelloviridae	Alphatorquevirus	TTV-HD14	4663.07	3.66867	67	Group4	Plasma	TTV
2053	F4	T1	702327	Anelloviridae	Alphatorquevirus	TTV-HD14	4013.8	3.60356	67	Group4	Plasma	TTV
2054	F4	T1	702327	Anelloviridae	Alphatorquevirus	TTV-HD14	3858.6	3.58643	67	Group4	Plasma	TTV
2055	F4	T1	702327	Anelloviridae	Alphatorquevirus	TTV-HD14	3700.56	3.56827	67	Group4	Plasma	TTV
2056	F4	T1	495240	Anelloviridae	Alphatorquevirus	Torque teno virus CT30F	3602.29	3.55658	67	Group4	Plasma	TTV
2057	F4	T1	495240	Anelloviridae	Other	Torque teno virus 29	3366.04	3.52712	67	Group4	Plasma	TTV
2058	F4	T1	495240	Anelloviridae	Alphatorquevirus	TTV-HD14	3123.74	3.49467	67	Group4	Plasma	TTV
2059	F4	T1	495240	Anelloviridae	Alphatorquevirus	TTV-HD14	3063.16	3.48617	67	Group4	Plasma	TTV
2060	F4	T1	495240	Anelloviridae	Alphatorquevirus	TTV-HD18	2958.16	3.47102	67	Group3	Plasma	TTV
2061	F4	T1	495240	Anelloviridae	Alphatorquevirus	Torque teno virus 27	2911.72	3.46415	67	Group4	Plasma	TTV
2062	F4	T1	702327	Anelloviridae	Alphatorquevirus	Torque teno virus CT30F	2877.58	3.45903	67	Group4	Plasma	TTV
2063	F4	T1	702327	Anelloviridae	Other	Torque teno virus 29	2738.04	3.43744	67	Group4	Plasma	TTV
2064	F4	T1	702327	Anelloviridae	Alphatorquevirus	TTV-HD14	2701.02	3.43153	67	Group4	Plasma	TTV
2065	F4	T1	495240	Anelloviridae	Alphatorquevirus	TTV-HD14	2683.55	3.42871	67	Group4	Plasma	TTV
2066	F4	T1	702327	Anelloviridae	Alphatorquevirus	TTV-HD14	2551.52	3.4068	67	Group4	Plasma	TTV
2067	F4	T1	495240	Anelloviridae	Other	Torque teno virus 29	2517.97	3.40105	67	Group4	Plasma	TTV
2068	F4	T1	495240	Anelloviridae	Alphatorquevirus	TTV-HD18	2495.76	3.3972	67	Group3	Plasma	TTV
2069	F4	T1	702327	Anelloviridae	Alphatorquevirus	TTV-HD14	2481.75	3.39476	67	Group4	Plasma	TTV
2070	F4	T1	702327	Anelloviridae	Alphatorquevirus	TTV-HD14	2481.75	3.39476	67	Group4	Plasma	TTV
2071	F4	T1	495240	Anelloviridae	Alphatorquevirus	TTV-HD14	2352.39	3.37151	67	Group4	Plasma	TTV
2072	F4	T1	702327	Anelloviridae	Other	Torque teno virus 29	2319.43	3.36538	67	Group4	Plasma	TTV
2073	F4	T1	495240	Anelloviridae	Alphatorquevirus	Torque teno virus 29	2314.03	3.36437	67	Group4	Plasma	TTV
2074	F4	T1	495240	Anelloviridae	Alphatorquevirus	TTV-HD14	2283.74	3.35865	67	Group4	Plasma	TTV
2075	F4	T1	702327	Anelloviridae	Alphatorquevirus	Torque teno virus 27	2206.95	3.34379	67	Group4	Plasma	TTV
[truncated: 2,636 more rows]
